# Supplementary material for: Epigenetic Inhibitor 5-Azacytidine Triggers DIM-2/DIM-5-Dependent Mutagenesis in H3K9me3-Enriched Regions of Neurospora crassa
Source: J Fungi (Basel). 2026 Apr 22;12(5):304. doi: 10.3390/jof12050304 (PMC13207899; doi:10.3390/jof12050304)
Supplement: Supplementary file 1 [file jof-12-00304-s001.zip]

Archive with 4 entries (2 files):
- jof-4248914-supplementary/
- jof-4248914-supplementary/Supplemental Material/
- jof-4248914-supplementary/Supplemental Material/Supplemental_Data_file.xlsx
- jof-4248914-supplementary/Supplemental Material/Supplemental_Information.pdf
