# Supplementary material for: Epigenetic Inhibitor 5-Azacytidine Triggers DIM-2/DIM-5-Dependent Mutagenesis in H3K9me3-Enriched Regions of Neurospora crassa
Source: J Fungi (Basel). 2026 Apr 22;12(5):304. doi: 10.3390/jof12050304 (PMC13207899; doi:10.3390/jof12050304)
Supplement: Supplementary file 1 [file jof-12-00304-s001.zip › jof-4248914-supplementary/Supplemental Material/Supplemental_Data_file.xlsx]

## Sheet: README
		Description
	README	The contents of this spreadsheet
	Mapped depth and genome coverage	Mapped depth and genome coverage of sequenced samples.The complete DNA sequencing, 5mC methylation sequencing, and ChIP-seq data generated during this study are available in the National Center for Biotechnology Information Sequence Read Archive repository under study accession number PRJNA1310853
	Final mutations	The mutations that were detected in the MA experiment, each row contains data for one mutation. Columns are: Chromosome, position, line (=in which MA line mutation happened),anc.base = base in ancestor, sample.base = base in sample, confirmed = type of confirmation, type = type of mutation, length = length of structural variant, notes = further notes about the mutation, point.type = type of point…
	H3K9me3 region	The genomic coordinates for regions marked by H3K9me3
	Pericentromeric regions (PRs)	The genomic coordinates for pericentromeric regions

## Sheet:  Mapped depth and genome covera
Mapped depth and genome coverage of sequenced samples.The complete DNA sequencing, 5mC methylation sequencing, and ChIP-seq data generated during this study are available in the National Center for Biotechnology Information Sequence Read Archive repository under study accession number PRJNA1310853
Genotype	5AzC treatment	library_strategy	Sample ID	Average mapped depth with Mapping quality* (MAPQ) ≥ 20	% of genome covered by ≥ 1 reads with MAPQ ≥ 20	% of genome covered by ≥ 5 reads with MAPQ ≥ 20
wild type	no	WGS	WT-ancestor	120.89	0.9938	0.9923
Δdim-2	no	WGS	dim-2-ancestor	120.594	0.994	0.9923
Δdim-5	no	WGS	dim-5-ancestor	110.696	0.9931	0.9924
Δdim-2/Δdim-5	no	WGS	dim2/dim5-ancestor	58.9444	0.991	0.9794
wild type	5AzC	WGS	WT-5AzC-MA1	115.905	0.9926	0.9908
wild type	5AzC	WGS	WT-5AzC-MA2	116.76	0.9929	0.9912
wild type	5AzC	WGS	WT-5AzC-MA3	116.69	0.993	0.9912
wild type	5AzC	WGS	WT-5AzC-MA4	116.382	0.9973	0.9964
wild type	5AzC	WGS	WT-5AzC-MA5	116.341	0.9972	0.9963
wild type	5AzC	WGS	WT-5AzC-MA6	116.824	0.9973	0.9964
Δdim-2	5AzC	WGS	dim2-5AzC-MA1	58.216	0.9927	0.9914
Δdim-2	5AzC	WGS	dim2-5AzC-MA2	58.3991	0.9927	0.9908
Δdim-2	5AzC	WGS	dim2-5AzC-MA3	58.0888	0.9926	0.9908
Δdim-5	5AzC	WGS	dim5-5AzC-MA1	58.0903	0.9926	0.9906
Δdim-5	5AzC	WGS	dim5-5AzC-MA2	56.371	0.9925	0.9907
Δdim-5	5AzC	WGS	dim5-5AzC-MA3	58.1119	0.9929	0.9916
Δdim-2/Δdim-5	5AzC	WGS	dim2/dim5-5AzC-MA1	58.6635	0.9923	0.9901
Δdim-2/Δdim-5	5AzC	WGS	dim2/dim5-5AzC-MA2	58.6391	0.9921	0.9899
Δdim-2/Δdim-5	5AzC	WGS	dim2/dim5-5AzC-MA3	58.5968	0.9923	0.9907
wild type	no	WGS	WT-MA1	46.4592	0.9494	0.9368
wild type	no	WGS	WT-MA2	48.3255	0.9501	0.9387
wild type	no	WGS	WT-MA3	39.5071	0.9586	0.9476
wild type	no	WGS	WT-MA4	47.7369	0.9593	0.9487
wild type	no	WGS	WT-MA5	43.8093	0.9592	0.9491
wild type	no	WGS	WT-MA6	35.0105	0.9582	0.9466
wild type	no	WGS	WT-MA7	45.8793	0.9534	0.9436
wild type	no	WGS	WT-MA8	43.5333	0.9538	0.9441
wild type	no	WGS	WT-MA9	49.5373	0.9534	0.9435
wild type	no	WGS	WT-MA10	50.7676	0.9542	0.9448
wild type	no	WGS	WT-MA11	50.6591	0.9536	0.9446
wild type	no	WGS	WT-MA12	39.773	0.9646	0.9572
wild type	no	WGS	WT-MA13	38.6512	0.9651	0.9577
wild type	no	WGS	WT-MA14	42.8752	0.9654	0.9587
wild type	no	WGS	WT-MA15	38.9954	0.9653	0.958
wild type	no	WGS	WT-MA16	48.5595	0.9542	0.9448
wild type	no	WGS	WT-MA17	48.0104	0.9538	0.9444
wild type	no	WGS	WT-MA18	53.4858	0.954	0.9454
wild type	no	WGS	WT-MA19	45.8402	0.9537	0.9444
wild type	no	WGS	WT-MA20	42.3741	0.953	0.9436
Δdim-2	no	WGS	dim2-MA1	59.0075	0.9925	0.9905
Δdim-2	no	WGS	dim2-MA2	58.0927	0.9926	0.9911
Δdim-2	no	WGS	dim2-MA3	59.0322	0.9927	0.9914
Δdim-2	no	WGS	dim2-MA4	58.1931	0.9928	0.9918
Δdim-2	no	WGS	dim2-MA5	58.1672	0.9927	0.9917
Δdim-5	no	WGS	dim5-MA1	59.2122	0.992	0.9818
Δdim-5	no	WGS	dim5-MA2	47.6037	0.9973	0.9961
Δdim-5	no	WGS	dim5-MA3	58.2242	0.9899	0.9536
Δdim-5	no	WGS	dim5-MA4	58.9793	0.9925	0.9904
Δdim-5	no	WGS	dim5-MA5	58.1941	0.9913	0.9824
Δdim-2/Δdim-5	no	WGS	dim2/dim5-MA1	58.7662	0.9926	0.9914
Δdim-2/Δdim-5	no	WGS	dim2/dim5-MA2	58.4497	0.9927	0.9915
Δdim-2/Δdim-5	no	WGS	dim2/dim5-MA3	58.5773	0.9922	0.9909
Δdim-2/Δdim-5	no	WGS	dim2/dim5-MA4	58.6877	0.9921	0.9892
Δdim-2/Δdim-5	no	WGS	dim2/dim5-MA5	58.6349	0.9916	0.9875
wild type	no	Bisulfite-Seq	WT-1	35.4916	0.986	0.9676
wild type	no	Bisulfite-Seq	WT-2	98.4228	0.989	0.9846
wild type	5AzC	Bisulfite-Seq	WT-5AzC-1	119.782	0.9903	0.9885
wild type	5AzC	Bisulfite-Seq	WT-5AzC-2	128.459	0.9968	0.9959
Δdim-2	no	Bisulfite-Seq	dim-2	82.662	0.9891	0.9856
wild type	no	ChIP-Seq	WT-IP	47.9696	0.9929	0.9893
wild type	no	ChIP-Seq	WT-input	43.1819	0.9925	0.9903
wild type	5AzC	ChIP-Seq	WT-5AzC-IP	70.1237	0.9923	0.9913
wild type	5AzC	ChIP-Seq	WT-5AzC-input	40.7643	0.9917	0.99

## Sheet: Final mutations
The mutations that were detected in the MA experiment
Chromosome	Position	Sample ID	anc.base	sample.base	Confirmed	Relation to H3K9me3	Relation to PR regions
Supercontig_12.1	14761	WT-5AzC-MA5	A	T	IGV	non-H3K9me3	Non-H3K9me3
Supercontig_12.1	22323	WT-5AzC-MA1	T	C	IGV	H3K9me3	Non-PR
Supercontig_12.1	33697	WT-5AzC-MA2	C	G	IGV	H3K9me3	Non-PR
Supercontig_12.1	35153	WT-5AzC-MA6	C	G	IGV	non-H3K9me3	Non-H3K9me3
Supercontig_12.1	66750	WT-5AzC-MA4	A	C	IGV	H3K9me3	Non-PR
Supercontig_12.1	70324	WT-5AzC-MA6	G	C	IGV	H3K9me3	Non-PR
Supercontig_12.1	71975	WT-5AzC-MA4	A	T	IGV	H3K9me3	Non-PR
Supercontig_12.1	77993	WT-5AzC-MA4	G	C	IGV	H3K9me3	Non-PR
Supercontig_12.1	84429	WT-5AzC-MA4	T	C	IGV	H3K9me3	Non-PR
Supercontig_12.1	86579	WT-5AzC-MA1	A	T	IGV	H3K9me3	Non-PR
Supercontig_12.1	89140	WT-5AzC-MA4	C	G	IGV	non-H3K9me3	Non-H3K9me3
Supercontig_12.1	96234	WT-5AzC-MA2	G	C	IGV	non-H3K9me3	Non-H3K9me3
Supercontig_12.1	101516	WT-5AzC-MA2	G	T	IGV	non-H3K9me3	Non-H3K9me3
Supercontig_12.1	101906	WT-5AzC-MA2	G	C	IGV	non-H3K9me3	Non-H3K9me3
Supercontig_12.1	120608	WT-5AzC-MA1	G	C	IGV	non-H3K9me3	Non-H3K9me3
Supercontig_12.1	132754	WT-5AzC-MA2	G	C	IGV	non-H3K9me3	Non-H3K9me3
Supercontig_12.1	134469	WT-5AzC-MA1	C	T	IGV	non-H3K9me3	Non-H3K9me3
Supercontig_12.1	165535	WT-5AzC-MA1	G	C	IGV	non-H3K9me3	Non-H3K9me3
Supercontig_12.1	175168	WT-5AzC-MA3	C	G	IGV	non-H3K9me3	Non-H3K9me3
Supercontig_12.1	182076	WT-5AzC-MA4	C	G	IGV	non-H3K9me3	Non-H3K9me3
Supercontig_12.1	183186	WT-5AzC-MA5	C	G	IGV	non-H3K9me3	Non-H3K9me3
Supercontig_12.1	208940	WT-5AzC-MA1	G	C	IGV	non-H3K9me3	Non-H3K9me3
Supercontig_12.1	230480	WT-5AzC-MA4	C	A	IGV	non-H3K9me3	Non-H3K9me3
Supercontig_12.1	250532	WT-5AzC-MA6	C	G	IGV	non-H3K9me3	Non-H3K9me3
Supercontig_12.1	252123	WT-5AzC-MA4	G	A	IGV	non-H3K9me3	Non-H3K9me3
Supercontig_12.1	256384	WT-5AzC-MA4	C	A	IGV	non-H3K9me3	Non-H3K9me3
Supercontig_12.1	258412	WT-5AzC-MA1	C	G	IGV	non-H3K9me3	Non-H3K9me3
Supercontig_12.1	262552	WT-5AzC-MA4	C	G	IGV	non-H3K9me3	Non-H3K9me3
Supercontig_12.1	273795	WT-5AzC-MA3	C	T	IGV	H3K9me3	Non-PR
Supercontig_12.1	278417	WT-5AzC-MA3	T	C	IGV	H3K9me3	Non-PR
Supercontig_12.1	285410	WT-5AzC-MA5	C	T	IGV	H3K9me3	Non-PR
Supercontig_12.1	285515	WT-5AzC-MA3	G	A	IGV	H3K9me3	Non-PR
Supercontig_12.1	285796	WT-5AzC-MA4	T	A	IGV	H3K9me3	Non-PR
Supercontig_12.1	288804	WT-5AzC-MA5	G	A	IGV	H3K9me3	Non-PR
Supercontig_12.1	290384	WT-5AzC-MA5	A	G	IGV	non-H3K9me3	Non-H3K9me3
Supercontig_12.1	290421	WT-5AzC-MA5	G	C	IGV	non-H3K9me3	Non-H3K9me3
Supercontig_12.1	304059	WT-5AzC-MA6	G	C	IGV	non-H3K9me3	Non-H3K9me3
Supercontig_12.1	311006	WT-5AzC-MA2	T	A	IGV	non-H3K9me3	Non-H3K9me3
Supercontig_12.1	325470	WT-5AzC-MA6	G	C	IGV	non-H3K9me3	Non-H3K9me3
Supercontig_12.1	336743	WT-5AzC-MA1	C	T	IGV	non-H3K9me3	Non-H3K9me3
Supercontig_12.1	344528	WT-5AzC-MA1	G	C	IGV	non-H3K9me3	Non-H3K9me3
Supercontig_12.1	363147	WT-5AzC-MA1	T	C	IGV	non-H3K9me3	Non-H3K9me3
Supercontig_12.1	372238	WT-5AzC-MA6	C	G	IGV	non-H3K9me3	Non-H3K9me3
Supercontig_12.1	391875	WT-5AzC-MA5	G	A	IGV	non-H3K9me3	Non-H3K9me3
Supercontig_12.1	395508	WT-5AzC-MA4	A	G	IGV	non-H3K9me3	Non-H3K9me3
Supercontig_12.1	405579	WT-5AzC-MA3	C	G	IGV	non-H3K9me3	Non-H3K9me3
Supercontig_12.1	463575	WT-5AzC-MA2	G	C	IGV	non-H3K9me3	Non-H3K9me3
Supercontig_12.1	470541	WT-5AzC-MA3	C	G	IGV	non-H3K9me3	Non-H3K9me3
Supercontig_12.1	485739	WT-5AzC-MA6	G	T	IGV	non-H3K9me3	Non-H3K9me3
Supercontig_12.1	487279	WT-5AzC-MA1	G	A	IGV	non-H3K9me3	Non-H3K9me3
Supercontig_12.1	514352	WT-5AzC-MA3	C	G	IGV	non-H3K9me3	Non-H3K9me3
Supercontig_12.1	551737	WT-5AzC-MA6	T	A	IGV	non-H3K9me3	Non-H3K9me3
Supercontig_12.1	596282	WT-5AzC-MA2	G	A	IGV	non-H3K9me3	Non-H3K9me3
Supercontig_12.1	611901	WT-5AzC-MA5	C	T	IGV	non-H3K9me3	Non-H3K9me3
Supercontig_12.1	630604	WT-5AzC-MA5	C	G	IGV	non-H3K9me3	Non-H3K9me3
Supercontig_12.1	678357	WT-5AzC-MA1	G	C	IGV	H3K9me3	Non-PR
Supercontig_12.1	680937	WT-5AzC-MA2	G	T	IGV	H3K9me3	Non-PR
Supercontig_12.1	693288	WT-5AzC-MA3	T	C	IGV	H3K9me3	Non-PR
Supercontig_12.1	694924	WT-5AzC-MA6	C	T	IGV	H3K9me3	Non-PR
Supercontig_12.1	701749	WT-5AzC-MA6	G	C	IGV	non-H3K9me3	Non-H3K9me3
Supercontig_12.1	730554	WT-5AzC-MA1	C	G	IGV	non-H3K9me3	Non-H3K9me3
Supercontig_12.1	763313	WT-5AzC-MA4	G	A	IGV	non-H3K9me3	Non-H3K9me3
Supercontig_12.1	803737	WT-5AzC-MA1	G	C	IGV	non-H3K9me3	Non-H3K9me3
Supercontig_12.1	823816	WT-5AzC-MA3	G	T	IGV	non-H3K9me3	Non-H3K9me3
Supercontig_12.1	836252	WT-5AzC-MA3	C	G	IGV	non-H3K9me3	Non-H3K9me3
Supercontig_12.1	856978	WT-5AzC-MA4	C	G	IGV	non-H3K9me3	Non-H3K9me3
Supercontig_12.1	871107	WT-5AzC-MA2	C	G	IGV	non-H3K9me3	Non-H3K9me3
Supercontig_12.1	886707	WT-5AzC-MA4	A	G	IGV	H3K9me3	Non-PR
Supercontig_12.1	888444	WT-5AzC-MA4	A	T	IGV	H3K9me3	Non-PR
Supercontig_12.1	905079	WT-5AzC-MA4	C	G	IGV	H3K9me3	Non-PR
Supercontig_12.1	907115	WT-5AzC-MA2	T	C	IGV	H3K9me3	Non-PR
Supercontig_12.1	909519	WT-5AzC-MA6	C	T	IGV	H3K9me3	Non-PR
Supercontig_12.1	911882	WT-5AzC-MA2	C	T	IGV	H3K9me3	Non-PR
Supercontig_12.1	916296	WT-5AzC-MA3	T	C	IGV	H3K9me3	Non-PR
Supercontig_12.1	926084	WT-5AzC-MA1	G	C	IGV	non-H3K9me3	Non-H3K9me3
Supercontig_12.1	952425	WT-5AzC-MA4	C	G	IGV	non-H3K9me3	Non-H3K9me3
Supercontig_12.1	952582	WT-5AzC-MA4	C	G	IGV	non-H3K9me3	Non-H3K9me3
Supercontig_12.1	962137	WT-5AzC-MA5	G	C	IGV	non-H3K9me3	Non-H3K9me3
Supercontig_12.1	965922	WT-5AzC-MA3	G	C	IGV	non-H3K9me3	Non-H3K9me3
Supercontig_12.1	965928	WT-5AzC-MA3	G	A	IGV	non-H3K9me3	Non-H3K9me3
Supercontig_12.1	978453	WT-5AzC-MA4	G	C	IGV	non-H3K9me3	Non-H3K9me3
Supercontig_12.1	989596	WT-5AzC-MA4	G	C	IGV	non-H3K9me3	Non-H3K9me3
Supercontig_12.1	1005778	WT-5AzC-MA5	G	A	IGV	non-H3K9me3	Non-H3K9me3
Supercontig_12.1	1017870	WT-5AzC-MA1	G	C	IGV	non-H3K9me3	Non-H3K9me3
Supercontig_12.1	1063480	WT-5AzC-MA3	C	G	IGV	non-H3K9me3	Non-H3K9me3
Supercontig_12.1	1095645	WT-5AzC-MA3	C	G	IGV	non-H3K9me3	Non-H3K9me3
Supercontig_12.1	1095993	WT-5AzC-MA3	T	C	IGV	non-H3K9me3	Non-H3K9me3
Supercontig_12.1	1097503	WT-5AzC-MA3	G	C	IGV	non-H3K9me3	Non-H3K9me3
Supercontig_12.1	1103108	WT-5AzC-MA3	C	A	IGV	non-H3K9me3	Non-H3K9me3
Supercontig_12.1	1182614	WT-5AzC-MA5	T	C	IGV	H3K9me3	Non-PR
Supercontig_12.1	1184306	WT-5AzC-MA5	C	G	IGV	H3K9me3	Non-PR
Supercontig_12.1	1189464	WT-5AzC-MA3	G	C	IGV	non-H3K9me3	Non-H3K9me3
Supercontig_12.1	1192021	WT-5AzC-MA1	C	G	IGV	non-H3K9me3	Non-H3K9me3
Supercontig_12.1	1198571	WT-5AzC-MA1	G	C	IGV	non-H3K9me3	Non-H3K9me3
Supercontig_12.1	1222226	WT-5AzC-MA3	G	C	IGV	H3K9me3	Non-PR
Supercontig_12.1	1223324	WT-5AzC-MA1	A	G	IGV	H3K9me3	Non-PR
Supercontig_12.1	1228539	WT-5AzC-MA5	G	A	IGV	H3K9me3	Non-PR
Supercontig_12.1	1246786	WT-5AzC-MA4	C	G	IGV	non-H3K9me3	Non-H3K9me3
Supercontig_12.1	1247442	WT-5AzC-MA2	C	G	IGV	non-H3K9me3	Non-H3K9me3
Supercontig_12.1	1282084	WT-5AzC-MA2	C	G	IGV	non-H3K9me3	Non-H3K9me3
Supercontig_12.1	1282879	WT-5AzC-MA2	C	G	IGV	non-H3K9me3	Non-H3K9me3
Supercontig_12.1	1282929	WT-5AzC-MA5	G	C	IGV	non-H3K9me3	Non-H3K9me3
Supercontig_12.1	1327542	WT-5AzC-MA1	C	G	IGV	non-H3K9me3	Non-H3K9me3
Supercontig_12.1	1340960	WT-5AzC-MA1	T	C	IGV	H3K9me3	Non-PR
Supercontig_12.1	1342144	WT-5AzC-MA5	C	T	IGV	H3K9me3	Non-PR
Supercontig_12.1	1343269	WT-5AzC-MA1	G	C	IGV	H3K9me3	Non-PR
Supercontig_12.1	1404732	WT-5AzC-MA4	C	G	IGV	non-H3K9me3	Non-H3K9me3
Supercontig_12.1	1409921	WT-5AzC-MA5	G	C	IGV	non-H3K9me3	Non-H3K9me3
Supercontig_12.1	1422696	WT-5AzC-MA1	G	A	IGV	non-H3K9me3	Non-H3K9me3
Supercontig_12.1	1447820	WT-5AzC-MA5	G	C	IGV	non-H3K9me3	Non-H3K9me3
Supercontig_12.1	1507285	WT-5AzC-MA5	G	C	IGV	non-H3K9me3	Non-H3K9me3
Supercontig_12.1	1514274	WT-5AzC-MA6	C	G	IGV	non-H3K9me3	Non-H3K9me3
Supercontig_12.1	1516603	WT-5AzC-MA5	G	C	IGV	non-H3K9me3	Non-H3K9me3
Supercontig_12.1	1526501	WT-5AzC-MA1	G	C	IGV	non-H3K9me3	Non-H3K9me3
Supercontig_12.1	1551208	WT-5AzC-MA2	C	G	IGV	non-H3K9me3	Non-H3K9me3
Supercontig_12.1	1552913	WT-5AzC-MA4	C	G	IGV	non-H3K9me3	Non-H3K9me3
Supercontig_12.1	1565769	WT-5AzC-MA5	T	C	IGV	non-H3K9me3	Non-H3K9me3
Supercontig_12.1	1570084	WT-5AzC-MA6	G	C	IGV	non-H3K9me3	Non-H3K9me3
Supercontig_12.1	1593930	WT-5AzC-MA5	G	A	IGV	non-H3K9me3	Non-H3K9me3
Supercontig_12.1	1610485	WT-5AzC-MA3	G	C	IGV	non-H3K9me3	Non-H3K9me3
Supercontig_12.1	1650257	WT-5AzC-MA4	G	C	IGV	non-H3K9me3	Non-H3K9me3
Supercontig_12.1	1668690	WT-5AzC-MA3	C	G	IGV	non-H3K9me3	Non-H3K9me3
Supercontig_12.1	1677490	WT-5AzC-MA1	C	T	IGV	non-H3K9me3	Non-H3K9me3
Supercontig_12.1	1680379	WT-5AzC-MA2	C	A	IGV	non-H3K9me3	Non-H3K9me3
Supercontig_12.1	1695474	WT-5AzC-MA4	C	G	IGV	non-H3K9me3	Non-H3K9me3
Supercontig_12.1	1725920	WT-5AzC-MA5	G	A	IGV	non-H3K9me3	Non-H3K9me3
Supercontig_12.1	1740191	WT-5AzC-MA4	G	C	IGV	non-H3K9me3	Non-H3K9me3
Supercontig_12.1	1753696	WT-5AzC-MA1	G	C	IGV	non-H3K9me3	Non-H3K9me3
Supercontig_12.1	1768237	WT-5AzC-MA2	C	G	IGV	non-H3K9me3	Non-H3K9me3
Supercontig_12.1	1772537	WT-5AzC-MA1	C	G	IGV	non-H3K9me3	Non-H3K9me3
Supercontig_12.1	1773811	WT-5AzC-MA4	C	G	IGV	non-H3K9me3	Non-H3K9me3
Supercontig_12.1	1797782	WT-5AzC-MA1	C	G	IGV	non-H3K9me3	Non-H3K9me3
Supercontig_12.1	1808805	WT-5AzC-MA5	C	T	IGV	non-H3K9me3	Non-H3K9me3
Supercontig_12.1	1851602	WT-5AzC-MA5	C	T	IGV	non-H3K9me3	Non-H3K9me3
Supercontig_12.1	1865148	WT-5AzC-MA1	G	C	IGV	non-H3K9me3	Non-H3K9me3
Supercontig_12.1	1879402	WT-5AzC-MA3	C	G	IGV	non-H3K9me3	Non-H3K9me3
Supercontig_12.1	1906818	WT-5AzC-MA6	C	T	IGV	non-H3K9me3	Non-H3K9me3
Supercontig_12.1	1925774	WT-5AzC-MA2	A	G	IGV	non-H3K9me3	Non-H3K9me3
Supercontig_12.1	1944719	WT-5AzC-MA5	C	G	IGV	non-H3K9me3	Non-H3K9me3
Supercontig_12.1	1954537	WT-5AzC-MA5	C	G	IGV	non-H3K9me3	Non-H3K9me3
Supercontig_12.1	1955604	WT-5AzC-MA1	G	C	IGV	non-H3K9me3	Non-H3K9me3
Supercontig_12.1	1963293	WT-5AzC-MA6	C	G	IGV	non-H3K9me3	Non-H3K9me3
Supercontig_12.1	1968660	WT-5AzC-MA2	C	G	IGV	non-H3K9me3	Non-H3K9me3
Supercontig_12.1	2012728	WT-5AzC-MA5	C	G	IGV	non-H3K9me3	Non-H3K9me3
Supercontig_12.1	2022547	WT-5AzC-MA1	G	C	IGV	non-H3K9me3	Non-H3K9me3
Supercontig_12.1	2074949	WT-5AzC-MA1	T	C	IGV	non-H3K9me3	Non-H3K9me3
Supercontig_12.1	2090789	WT-5AzC-MA5	G	C	IGV	non-H3K9me3	Non-H3K9me3
Supercontig_12.1	2095926	WT-5AzC-MA2	C	G	IGV	non-H3K9me3	Non-H3K9me3
Supercontig_12.1	2116646	WT-5AzC-MA5	G	C	IGV	non-H3K9me3	Non-H3K9me3
Supercontig_12.1	2138377	WT-5AzC-MA5	G	C	IGV	non-H3K9me3	Non-H3K9me3
Supercontig_12.1	2166406	WT-5AzC-MA5	G	C	IGV	non-H3K9me3	Non-H3K9me3
Supercontig_12.1	2187192	WT-5AzC-MA1	G	C	IGV	non-H3K9me3	Non-H3K9me3
Supercontig_12.1	2194112	WT-5AzC-MA5	C	G	IGV	non-H3K9me3	Non-H3K9me3
Supercontig_12.1	2197208	WT-5AzC-MA5	C	G	IGV	non-H3K9me3	Non-H3K9me3
Supercontig_12.1	2207614	WT-5AzC-MA2	G	C	IGV	non-H3K9me3	Non-H3K9me3
Supercontig_12.1	2216424	WT-5AzC-MA6	G	C	IGV	non-H3K9me3	Non-H3K9me3
Supercontig_12.1	2225658	WT-5AzC-MA2	T	G	IGV	non-H3K9me3	Non-H3K9me3
Supercontig_12.1	2271328	WT-5AzC-MA3	G	C	IGV	non-H3K9me3	Non-H3K9me3
Supercontig_12.1	2367959	WT-5AzC-MA5	C	G	IGV	non-H3K9me3	Non-H3K9me3
Supercontig_12.1	2379131	WT-5AzC-MA5	C	G	IGV	non-H3K9me3	Non-H3K9me3
Supercontig_12.1	2405298	WT-5AzC-MA6	C	A	IGV	non-H3K9me3	Non-H3K9me3
Supercontig_12.1	2419999	WT-5AzC-MA5	T	C	IGV	non-H3K9me3	Non-H3K9me3
Supercontig_12.1	2443534	WT-5AzC-MA4	G	C	IGV	non-H3K9me3	Non-H3K9me3
Supercontig_12.1	2458495	WT-5AzC-MA5	T	G	IGV	non-H3K9me3	Non-H3K9me3
Supercontig_12.1	2480150	WT-5AzC-MA2	C	G	IGV	non-H3K9me3	Non-H3K9me3
Supercontig_12.1	2486678	WT-5AzC-MA6	C	A	IGV	non-H3K9me3	Non-H3K9me3
Supercontig_12.1	2486833	WT-5AzC-MA1	C	T	IGV	non-H3K9me3	Non-H3K9me3
Supercontig_12.1	2516930	WT-5AzC-MA3	G	C	IGV	non-H3K9me3	Non-H3K9me3
Supercontig_12.1	2524765	WT-5AzC-MA1	G	C	IGV	non-H3K9me3	Non-H3K9me3
Supercontig_12.1	2558092	WT-5AzC-MA5	G	C	IGV	non-H3K9me3	Non-H3K9me3
Supercontig_12.1	2562823	WT-5AzC-MA6	C	A	IGV	non-H3K9me3	Non-H3K9me3
Supercontig_12.1	2596525	WT-5AzC-MA2	G	C	IGV	non-H3K9me3	Non-H3K9me3
Supercontig_12.1	2657859	WT-5AzC-MA1	C	G	IGV	non-H3K9me3	Non-H3K9me3
Supercontig_12.1	2707766	WT-5AzC-MA6	G	C	IGV	non-H3K9me3	Non-H3K9me3
Supercontig_12.1	2745008	WT-5AzC-MA3	G	C	IGV	non-H3K9me3	Non-H3K9me3
Supercontig_12.1	2758261	WT-5AzC-MA4	G	A	IGV	non-H3K9me3	Non-H3K9me3
Supercontig_12.1	2762998	WT-5AzC-MA5	C	G	IGV	non-H3K9me3	Non-H3K9me3
Supercontig_12.1	2772077	WT-5AzC-MA2	C	G	IGV	non-H3K9me3	Non-H3K9me3
Supercontig_12.1	2781501	WT-5AzC-MA1	C	G	IGV	non-H3K9me3	Non-H3K9me3
Supercontig_12.1	2783058	WT-5AzC-MA4	C	A	IGV	non-H3K9me3	Non-H3K9me3
Supercontig_12.1	2785469	WT-5AzC-MA5	G	C	IGV	non-H3K9me3	Non-H3K9me3
Supercontig_12.1	2813226	WT-5AzC-MA3	T	C	IGV	non-H3K9me3	Non-H3K9me3
Supercontig_12.1	2827274	WT-5AzC-MA3	C	G	IGV	non-H3K9me3	Non-H3K9me3
Supercontig_12.1	2837224	WT-5AzC-MA1	C	G	IGV	non-H3K9me3	Non-H3K9me3
Supercontig_12.1	2849748	WT-5AzC-MA4	C	A	IGV	non-H3K9me3	Non-H3K9me3
Supercontig_12.1	2876362	WT-5AzC-MA2	G	C	IGV	non-H3K9me3	Non-H3K9me3
Supercontig_12.1	2922260	WT-5AzC-MA5	C	G	IGV	non-H3K9me3	Non-H3K9me3
Supercontig_12.1	2928034	WT-5AzC-MA3	G	C	IGV	non-H3K9me3	Non-H3K9me3
Supercontig_12.1	2968767	WT-5AzC-MA4	C	G	IGV	non-H3K9me3	Non-H3K9me3
Supercontig_12.1	2970794	WT-5AzC-MA2	C	T	IGV	non-H3K9me3	Non-H3K9me3
Supercontig_12.1	2996067	WT-5AzC-MA3	C	G	IGV	non-H3K9me3	Non-H3K9me3
Supercontig_12.1	3003712	WT-5AzC-MA4	G	C	IGV	non-H3K9me3	Non-H3K9me3
Supercontig_12.1	3004628	WT-5AzC-MA1	G	C	IGV	non-H3K9me3	Non-H3K9me3
Supercontig_12.1	3026358	WT-5AzC-MA1	G	C	IGV	non-H3K9me3	Non-H3K9me3
Supercontig_12.1	3031842	WT-5AzC-MA6	G	C	IGV	non-H3K9me3	Non-H3K9me3
Supercontig_12.1	3062402	WT-5AzC-MA5	G	C	IGV	H3K9me3	Non-PR
Supercontig_12.1	3103462	WT-5AzC-MA5	G	C	IGV	non-H3K9me3	Non-H3K9me3
Supercontig_12.1	3110372	WT-5AzC-MA3	G	A	IGV	non-H3K9me3	Non-H3K9me3
Supercontig_12.1	3125096	WT-5AzC-MA5	C	G	IGV	non-H3K9me3	Non-H3K9me3
Supercontig_12.1	3139010	WT-5AzC-MA1	G	C	IGV	non-H3K9me3	Non-H3K9me3
Supercontig_12.1	3174474	WT-5AzC-MA1	G	T	IGV	non-H3K9me3	Non-H3K9me3
Supercontig_12.1	3186276	WT-5AzC-MA5	C	G	IGV	non-H3K9me3	Non-H3K9me3
Supercontig_12.1	3211618	WT-5AzC-MA5	C	G	IGV	non-H3K9me3	Non-H3K9me3
Supercontig_12.1	3251711	WT-5AzC-MA2	G	C	IGV	non-H3K9me3	Non-H3K9me3
Supercontig_12.1	3274741	WT-5AzC-MA2	G	C	IGV	non-H3K9me3	Non-H3K9me3
Supercontig_12.1	3285081	WT-5AzC-MA1	G	C	IGV	non-H3K9me3	Non-H3K9me3
Supercontig_12.1	3332505	WT-5AzC-MA2	C	G	IGV	non-H3K9me3	Non-H3K9me3
Supercontig_12.1	3333698	WT-5AzC-MA1	C	G	IGV	non-H3K9me3	Non-H3K9me3
Supercontig_12.1	3337729	WT-5AzC-MA5	G	C	IGV	non-H3K9me3	Non-H3K9me3
Supercontig_12.1	3403180	WT-5AzC-MA6	G	C	IGV	non-H3K9me3	Non-H3K9me3
Supercontig_12.1	3414427	WT-5AzC-MA4	G	A	IGV	non-H3K9me3	Non-H3K9me3
Supercontig_12.1	3423442	WT-5AzC-MA6	G	C	IGV	non-H3K9me3	Non-H3K9me3
Supercontig_12.1	3425189	WT-5AzC-MA2	G	A	IGV	non-H3K9me3	Non-H3K9me3
Supercontig_12.1	3454818	WT-5AzC-MA1	A	G	IGV	non-H3K9me3	Non-H3K9me3
Supercontig_12.1	3457262	WT-5AzC-MA1	C	G	IGV	non-H3K9me3	Non-H3K9me3
Supercontig_12.1	3486550	WT-5AzC-MA4	T	C	IGV	H3K9me3	Non-PR
Supercontig_12.1	3555509	WT-5AzC-MA4	G	A	IGV	H3K9me3	Non-PR
Supercontig_12.1	3570094	WT-5AzC-MA5	G	C	IGV	non-H3K9me3	Non-H3K9me3
Supercontig_12.1	3604297	WT-5AzC-MA1	A	G	IGV	H3K9me3	Non-PR
Supercontig_12.1	3608959	WT-5AzC-MA2	G	A	IGV	H3K9me3	Non-PR
Supercontig_12.1	3609093	WT-5AzC-MA5	G	T	IGV	H3K9me3	Non-PR
Supercontig_12.1	3612869	WT-5AzC-MA4	T	A	IGV	H3K9me3	Non-PR
Supercontig_12.1	3619130	WT-5AzC-MA2	A	G	IGV	H3K9me3	Non-PR
Supercontig_12.1	3626529	WT-5AzC-MA2	G	C	IGV	H3K9me3	Non-PR
Supercontig_12.1	3635216	WT-5AzC-MA5	G	C	IGV	H3K9me3	Non-PR
Supercontig_12.1	3635988	WT-5AzC-MA6	C	T	IGV	H3K9me3	Non-PR
Supercontig_12.1	3636605	WT-5AzC-MA4	G	C	IGV	H3K9me3	Non-PR
Supercontig_12.1	3637652	WT-5AzC-MA4	C	T	IGV	H3K9me3	Non-PR
Supercontig_12.1	3642603	WT-5AzC-MA1	G	C	IGV	H3K9me3	Non-PR
Supercontig_12.1	3648773	WT-5AzC-MA1	C	T	IGV	H3K9me3	Non-PR
Supercontig_12.1	3649673	WT-5AzC-MA5	C	A	IGV	H3K9me3	Non-PR
Supercontig_12.1	3651735	WT-5AzC-MA2	T	C	IGV	H3K9me3	Non-PR
Supercontig_12.1	3654264	WT-5AzC-MA2	A	C	IGV	H3K9me3	Non-PR
Supercontig_12.1	3656141	WT-5AzC-MA5	G	T	IGV	H3K9me3	Non-PR
Supercontig_12.1	3658106	WT-5AzC-MA4	G	A	IGV	H3K9me3	Non-PR
Supercontig_12.1	3661868	WT-5AzC-MA1	A	G	IGV	H3K9me3	Non-PR
Supercontig_12.1	3663162	WT-5AzC-MA5	A	G	IGV	H3K9me3	Non-PR
Supercontig_12.1	3663308	WT-5AzC-MA3	A	G	IGV	H3K9me3	Non-PR
Supercontig_12.1	3665462	WT-5AzC-MA6	G	C	IGV	non-H3K9me3	Non-H3K9me3
Supercontig_12.1	3667066	WT-5AzC-MA5	G	C	IGV	non-H3K9me3	Non-H3K9me3
Supercontig_12.1	3673172	WT-5AzC-MA4	C	G	IGV	non-H3K9me3	Non-H3K9me3
Supercontig_12.1	3674267	WT-5AzC-MA6	C	G	IGV	non-H3K9me3	Non-H3K9me3
Supercontig_12.1	3675021	WT-5AzC-MA2	G	C	IGV	non-H3K9me3	Non-H3K9me3
Supercontig_12.1	3679375	WT-5AzC-MA1	G	C	IGV	non-H3K9me3	Non-H3K9me3
Supercontig_12.1	3685265	WT-5AzC-MA3	G	A	IGV	H3K9me3	Non-PR
Supercontig_12.1	3685568	WT-5AzC-MA5	T	A	IGV	H3K9me3	Non-PR
Supercontig_12.1	3685756	WT-5AzC-MA1	A	G	IGV	H3K9me3	Non-PR
Supercontig_12.1	3697749	WT-5AzC-MA5	G	A	IGV	H3K9me3	Non-PR
Supercontig_12.1	3701772	WT-5AzC-MA4	G	A	IGV	H3K9me3	Non-PR
Supercontig_12.1	3702134	WT-5AzC-MA6	C	A	IGV	H3K9me3	Non-PR
Supercontig_12.1	3703476	WT-5AzC-MA5	C	T	IGV	H3K9me3	Non-PR
Supercontig_12.1	3704929	WT-5AzC-MA4	T	C	IGV	H3K9me3	Non-PR
Supercontig_12.1	3719402	WT-5AzC-MA2	A	G	IGV	H3K9me3	Non-PR
Supercontig_12.1	3719590	WT-5AzC-MA3	G	C	IGV	H3K9me3	Non-PR
Supercontig_12.1	3738279	WT-5AzC-MA1	C	T	IGV	H3K9me3	Non-PR
Supercontig_12.1	3745195	WT-5AzC-MA1	T	C	IGV	H3K9me3	PR
Supercontig_12.1	3748480	WT-5AzC-MA5	T	A	IGV	H3K9me3	PR
Supercontig_12.1	3758870	WT-5AzC-MA1	A	T	IGV	H3K9me3	PR
Supercontig_12.1	3768652	WT-5AzC-MA4	G	A	IGV	H3K9me3	PR
Supercontig_12.1	3776356	WT-5AzC-MA4	C	G	IGV	H3K9me3	PR
Supercontig_12.1	3781803	WT-5AzC-MA2	G	C	IGV	H3K9me3	PR
Supercontig_12.1	3787508	WT-5AzC-MA4	C	G	IGV	H3K9me3	PR
Supercontig_12.1	3790170	WT-5AzC-MA5	C	T	IGV	H3K9me3	PR
Supercontig_12.1	3790258	WT-5AzC-MA4	T	C	IGV	H3K9me3	PR
Supercontig_12.1	3802775	WT-5AzC-MA4	G	A	IGV	H3K9me3	PR
Supercontig_12.1	3804395	WT-5AzC-MA6	T	C	IGV	H3K9me3	PR
Supercontig_12.1	3805247	WT-5AzC-MA4	A	G	IGV	H3K9me3	PR
Supercontig_12.1	3807703	WT-5AzC-MA5	T	C	IGV	H3K9me3	PR
Supercontig_12.1	3809552	WT-5AzC-MA2	C	T	IGV	H3K9me3	PR
Supercontig_12.1	3815461	WT-5AzC-MA4	A	G	IGV	H3K9me3	PR
Supercontig_12.1	3816322	WT-5AzC-MA2	G	C	IGV	H3K9me3	PR
Supercontig_12.1	3816383	WT-5AzC-MA2	G	C	IGV	H3K9me3	PR
Supercontig_12.1	3816659	WT-5AzC-MA5	T	C	IGV	H3K9me3	PR
Supercontig_12.1	3824509	WT-5AzC-MA4	A	T	IGV	H3K9me3	PR
Supercontig_12.1	3837407	WT-5AzC-MA1	G	T	IGV	H3K9me3	PR
Supercontig_12.1	3837681	WT-5AzC-MA4	C	T	IGV	H3K9me3	PR
Supercontig_12.1	3841052	WT-5AzC-MA5	G	C	IGV	H3K9me3	PR
Supercontig_12.1	3841662	WT-5AzC-MA2	G	A	IGV	H3K9me3	PR
Supercontig_12.1	3844553	WT-5AzC-MA1	G	C	IGV	H3K9me3	PR
Supercontig_12.1	3845212	WT-5AzC-MA6	T	C	IGV	H3K9me3	PR
Supercontig_12.1	3847461	WT-5AzC-MA1	T	C	IGV	H3K9me3	PR
Supercontig_12.1	3852809	WT-5AzC-MA4	T	A	IGV	H3K9me3	PR
Supercontig_12.1	3853893	WT-5AzC-MA4	C	G	IGV	H3K9me3	PR
Supercontig_12.1	3864887	WT-5AzC-MA2	T	G	IGV	H3K9me3	PR
Supercontig_12.1	3865076	WT-5AzC-MA3	A	C	IGV	H3K9me3	PR
Supercontig_12.1	3872262	WT-5AzC-MA3	G	C	IGV	H3K9me3	PR
Supercontig_12.1	3876985	WT-5AzC-MA4	G	A	IGV	H3K9me3	PR
Supercontig_12.1	3883451	WT-5AzC-MA2	G	A	IGV	H3K9me3	PR
Supercontig_12.1	3900265	WT-5AzC-MA1	G	A	IGV	H3K9me3	PR
Supercontig_12.1	3903972	WT-5AzC-MA1	G	A	IGV	H3K9me3	PR
Supercontig_12.1	3913534	WT-5AzC-MA5	A	C	IGV	H3K9me3	PR
Supercontig_12.1	3914390	WT-5AzC-MA6	A	T	IGV	H3K9me3	Non-PR
Supercontig_12.1	3915869	WT-5AzC-MA4	T	A	IGV	H3K9me3	PR
Supercontig_12.1	3927778	WT-5AzC-MA5	T	C	IGV	H3K9me3	PR
Supercontig_12.1	3929565	WT-5AzC-MA2	G	C	IGV	H3K9me3	PR
Supercontig_12.1	3944981	WT-5AzC-MA4	G	A	IGV	H3K9me3	Non-PR
Supercontig_12.1	3948675	WT-5AzC-MA5	A	G	IGV	H3K9me3	PR
Supercontig_12.1	3950431	WT-5AzC-MA5	G	A	IGV	H3K9me3	PR
Supercontig_12.1	3950607	WT-5AzC-MA5	G	T	IGV	H3K9me3	PR
Supercontig_12.1	3951729	WT-5AzC-MA3	G	C	IGV	H3K9me3	PR
Supercontig_12.1	3952790	WT-5AzC-MA2	G	C	IGV	H3K9me3	PR
Supercontig_12.1	3960972	WT-5AzC-MA6	C	G	IGV	H3K9me3	PR
Supercontig_12.1	3966968	WT-5AzC-MA4	G	T	IGV	H3K9me3	Non-PR
Supercontig_12.1	3975275	WT-5AzC-MA4	C	G	IGV	H3K9me3	Non-PR
Supercontig_12.1	3976491	WT-5AzC-MA6	G	T	IGV	H3K9me3	Non-PR
Supercontig_12.1	3979247	WT-5AzC-MA3	G	A	IGV	H3K9me3	Non-PR
Supercontig_12.1	3980473	WT-5AzC-MA6	G	A	IGV	H3K9me3	Non-PR
Supercontig_12.1	3984326	WT-5AzC-MA5	G	C	IGV	H3K9me3	Non-PR
Supercontig_12.1	4010392	WT-5AzC-MA3	A	G	IGV	H3K9me3	Non-PR
Supercontig_12.1	4010724	WT-5AzC-MA1	C	T	IGV	H3K9me3	Non-PR
Supercontig_12.1	4014909	WT-5AzC-MA6	C	A	IGV	H3K9me3	Non-PR
Supercontig_12.1	4017043	WT-5AzC-MA4	G	A	IGV	H3K9me3	Non-PR
Supercontig_12.1	4017437	WT-5AzC-MA4	A	G	IGV	H3K9me3	Non-PR
Supercontig_12.1	4027486	WT-5AzC-MA4	T	C	IGV	H3K9me3	Non-PR
Supercontig_12.1	4027508	WT-5AzC-MA1	C	G	IGV	H3K9me3	Non-PR
Supercontig_12.1	4028540	WT-5AzC-MA5	G	C	IGV	H3K9me3	Non-PR
Supercontig_12.1	4030773	WT-5AzC-MA5	G	A	IGV	H3K9me3	Non-PR
Supercontig_12.1	4032178	WT-5AzC-MA4	A	T	IGV	H3K9me3	Non-PR
Supercontig_12.1	4035946	WT-5AzC-MA5	C	A	IGV	H3K9me3	Non-PR
Supercontig_12.1	4037511	WT-5AzC-MA2	T	C	IGV	H3K9me3	Non-PR
Supercontig_12.1	4039191	WT-5AzC-MA6	G	A	IGV	H3K9me3	Non-PR
Supercontig_12.1	4050584	WT-5AzC-MA4	G	T	IGV	H3K9me3	Non-PR
Supercontig_12.1	4051083	WT-5AzC-MA4	G	T	IGV	H3K9me3	Non-PR
Supercontig_12.1	4053338	WT-5AzC-MA3	G	A	IGV	H3K9me3	Non-PR
Supercontig_12.1	4059760	WT-5AzC-MA2	G	A	IGV	H3K9me3	Non-PR
Supercontig_12.1	4065080	WT-5AzC-MA5	A	G	IGV	H3K9me3	Non-PR
Supercontig_12.1	4066719	WT-5AzC-MA4	G	C	IGV	H3K9me3	Non-PR
Supercontig_12.1	4068285	WT-5AzC-MA5	A	T	IGV	H3K9me3	Non-PR
Supercontig_12.1	4069240	WT-5AzC-MA2	G	A	IGV	H3K9me3	Non-PR
Supercontig_12.1	4082435	WT-5AzC-MA1	A	G	IGV	H3K9me3	Non-PR
Supercontig_12.1	4088114	WT-5AzC-MA4	G	T	IGV	H3K9me3	Non-PR
Supercontig_12.1	4097919	WT-5AzC-MA3	G	C	IGV	H3K9me3	Non-PR
Supercontig_12.1	4143381	WT-5AzC-MA2	C	G	IGV	non-H3K9me3	Non-H3K9me3
Supercontig_12.1	4188509	WT-5AzC-MA6	G	T	IGV	H3K9me3	Non-PR
Supercontig_12.1	4212728	WT-5AzC-MA1	G	C	IGV	non-H3K9me3	Non-H3K9me3
Supercontig_12.1	4258131	WT-5AzC-MA3	C	G	IGV	non-H3K9me3	Non-H3K9me3
Supercontig_12.1	4305056	WT-5AzC-MA4	C	T	IGV	non-H3K9me3	Non-H3K9me3
Supercontig_12.1	4309632	WT-5AzC-MA4	G	A	IGV	non-H3K9me3	Non-H3K9me3
Supercontig_12.1	4337695	WT-5AzC-MA3	T	A	IGV	H3K9me3	Non-PR
Supercontig_12.1	4341469	WT-5AzC-MA1	G	C	IGV	H3K9me3	Non-PR
Supercontig_12.1	4344615	WT-5AzC-MA3	G	T	IGV	H3K9me3	Non-PR
Supercontig_12.1	4347454	WT-5AzC-MA5	C	G	IGV	H3K9me3	Non-PR
Supercontig_12.1	4350967	WT-5AzC-MA3	G	C	IGV	H3K9me3	Non-PR
Supercontig_12.1	4351563	WT-5AzC-MA3	T	C	IGV	H3K9me3	Non-PR
Supercontig_12.1	4367490	WT-5AzC-MA3	A	T	IGV	non-H3K9me3	Non-H3K9me3
Supercontig_12.1	4374437	WT-5AzC-MA3	G	C	IGV	non-H3K9me3	Non-H3K9me3
Supercontig_12.1	4385683	WT-5AzC-MA6	G	A	IGV	non-H3K9me3	Non-H3K9me3
Supercontig_12.1	4412310	WT-5AzC-MA1	C	G	IGV	non-H3K9me3	Non-H3K9me3
Supercontig_12.1	4427038	WT-5AzC-MA5	G	C	IGV	non-H3K9me3	Non-H3K9me3
Supercontig_12.1	4428073	WT-5AzC-MA2	C	G	IGV	non-H3K9me3	Non-H3K9me3
Supercontig_12.1	4441768	WT-5AzC-MA1	C	G	IGV	non-H3K9me3	Non-H3K9me3
Supercontig_12.1	4452880	WT-5AzC-MA5	C	T	IGV	non-H3K9me3	Non-H3K9me3
Supercontig_12.1	4458956	WT-5AzC-MA2	G	C	IGV	non-H3K9me3	Non-H3K9me3
Supercontig_12.1	4520568	WT-5AzC-MA2	G	C	IGV	non-H3K9me3	Non-H3K9me3
Supercontig_12.1	4528214	WT-5AzC-MA5	G	C	IGV	non-H3K9me3	Non-H3K9me3
Supercontig_12.1	4538963	WT-5AzC-MA3	T	C	IGV	H3K9me3	Non-PR
Supercontig_12.1	4547295	WT-5AzC-MA1	G	C	IGV	non-H3K9me3	Non-H3K9me3
Supercontig_12.1	4563163	WT-5AzC-MA5	G	C	IGV	non-H3K9me3	Non-H3K9me3
Supercontig_12.1	4567240	WT-5AzC-MA3	G	C	IGV	non-H3K9me3	Non-H3K9me3
Supercontig_12.1	4567966	WT-5AzC-MA6	C	G	IGV	non-H3K9me3	Non-H3K9me3
Supercontig_12.1	4575257	WT-5AzC-MA6	G	C	IGV	non-H3K9me3	Non-H3K9me3
Supercontig_12.1	4591859	WT-5AzC-MA6	C	T	IGV	non-H3K9me3	Non-H3K9me3
Supercontig_12.1	4624044	WT-5AzC-MA4	G	C	IGV	non-H3K9me3	Non-H3K9me3
Supercontig_12.1	4632256	WT-5AzC-MA4	C	T	IGV	non-H3K9me3	Non-H3K9me3
Supercontig_12.1	4634817	WT-5AzC-MA5	G	C	IGV	non-H3K9me3	Non-H3K9me3
Supercontig_12.1	4653055	WT-5AzC-MA4	C	T	IGV	non-H3K9me3	Non-H3K9me3
Supercontig_12.1	4664109	WT-5AzC-MA2	G	T	IGV	non-H3K9me3	Non-H3K9me3
Supercontig_12.1	4674159	WT-5AzC-MA3	G	C	IGV	non-H3K9me3	Non-H3K9me3
Supercontig_12.1	4717136	WT-5AzC-MA1	C	G	IGV	non-H3K9me3	Non-H3K9me3
Supercontig_12.1	4725149	WT-5AzC-MA4	G	T	IGV	non-H3K9me3	Non-H3K9me3
Supercontig_12.1	4732528	WT-5AzC-MA2	G	A	IGV	non-H3K9me3	Non-H3K9me3
Supercontig_12.1	4786813	WT-5AzC-MA1	C	G	IGV	non-H3K9me3	Non-H3K9me3
Supercontig_12.1	4853251	WT-5AzC-MA6	C	G	IGV	non-H3K9me3	Non-H3K9me3
Supercontig_12.1	4882551	WT-5AzC-MA1	T	C	IGV	H3K9me3	Non-PR
Supercontig_12.1	4899565	WT-5AzC-MA4	C	A	IGV	non-H3K9me3	Non-H3K9me3
Supercontig_12.1	4912796	WT-5AzC-MA2	T	C	IGV	non-H3K9me3	Non-H3K9me3
Supercontig_12.1	4924195	WT-5AzC-MA6	C	G	IGV	H3K9me3	Non-PR
Supercontig_12.1	4950542	WT-5AzC-MA2	C	G	IGV	non-H3K9me3	Non-H3K9me3
Supercontig_12.1	4965809	WT-5AzC-MA1	G	C	IGV	non-H3K9me3	Non-H3K9me3
Supercontig_12.1	4967665	WT-5AzC-MA1	G	C	IGV	non-H3K9me3	Non-H3K9me3
Supercontig_12.1	4984749	WT-5AzC-MA6	C	G	IGV	non-H3K9me3	Non-H3K9me3
Supercontig_12.1	4994295	WT-5AzC-MA1	G	C	IGV	non-H3K9me3	Non-H3K9me3
Supercontig_12.1	5001353	WT-5AzC-MA4	G	C	IGV	non-H3K9me3	Non-H3K9me3
Supercontig_12.1	5006596	WT-5AzC-MA4	C	G	IGV	H3K9me3	Non-PR
Supercontig_12.1	5007016	WT-5AzC-MA1	G	C	IGV	H3K9me3	Non-PR
Supercontig_12.1	5008704	WT-5AzC-MA6	C	G	IGV	H3K9me3	Non-PR
Supercontig_12.1	5035762	WT-5AzC-MA3	C	G	IGV	non-H3K9me3	Non-H3K9me3
Supercontig_12.1	5069699	WT-5AzC-MA4	C	G	IGV	non-H3K9me3	Non-H3K9me3
Supercontig_12.1	5087716	WT-5AzC-MA2	C	G	IGV	non-H3K9me3	Non-H3K9me3
Supercontig_12.1	5158501	WT-5AzC-MA4	C	T	IGV	non-H3K9me3	Non-H3K9me3
Supercontig_12.1	5191232	WT-5AzC-MA5	C	G	IGV	non-H3K9me3	Non-H3K9me3
Supercontig_12.1	5193724	WT-5AzC-MA4	G	C	IGV	non-H3K9me3	Non-H3K9me3
Supercontig_12.1	5203428	WT-5AzC-MA2	C	G	IGV	non-H3K9me3	Non-H3K9me3
Supercontig_12.1	5205527	WT-5AzC-MA2	C	G	IGV	non-H3K9me3	Non-H3K9me3
Supercontig_12.1	5270759	WT-5AzC-MA3	G	C	IGV	non-H3K9me3	Non-H3K9me3
Supercontig_12.1	5271904	WT-5AzC-MA3	T	C	IGV	non-H3K9me3	Non-H3K9me3
Supercontig_12.1	5279276	WT-5AzC-MA5	C	G	IGV	non-H3K9me3	Non-H3K9me3
Supercontig_12.1	5282823	WT-5AzC-MA5	G	C	IGV	non-H3K9me3	Non-H3K9me3
Supercontig_12.1	5285340	WT-5AzC-MA3	C	T	IGV	non-H3K9me3	Non-H3K9me3
Supercontig_12.1	5286385	WT-5AzC-MA4	G	C	IGV	non-H3K9me3	Non-H3K9me3
Supercontig_12.1	5286885	WT-5AzC-MA6	C	G	IGV	non-H3K9me3	Non-H3K9me3
Supercontig_12.1	5301738	WT-5AzC-MA2	C	G	IGV	non-H3K9me3	Non-H3K9me3
Supercontig_12.1	5307401	WT-5AzC-MA6	C	G	IGV	non-H3K9me3	Non-H3K9me3
Supercontig_12.1	5309851	WT-5AzC-MA2	G	C	IGV	non-H3K9me3	Non-H3K9me3
Supercontig_12.1	5364137	WT-5AzC-MA2	G	C	IGV	non-H3K9me3	Non-H3K9me3
Supercontig_12.1	5381678	WT-5AzC-MA1	C	A	IGV	non-H3K9me3	Non-H3K9me3
Supercontig_12.1	5402941	WT-5AzC-MA2	C	G	IGV	non-H3K9me3	Non-H3K9me3
Supercontig_12.1	5424937	WT-5AzC-MA2	G	A	IGV	non-H3K9me3	Non-H3K9me3
Supercontig_12.1	5429542	WT-5AzC-MA5	G	C	IGV	non-H3K9me3	Non-H3K9me3
Supercontig_12.1	5448349	WT-5AzC-MA4	G	T	IGV	non-H3K9me3	Non-H3K9me3
Supercontig_12.1	5470650	WT-5AzC-MA2	C	A	IGV	non-H3K9me3	Non-H3K9me3
Supercontig_12.1	5514129	WT-5AzC-MA6	C	G	IGV	non-H3K9me3	Non-H3K9me3
Supercontig_12.1	5557536	WT-5AzC-MA1	G	C	IGV	non-H3K9me3	Non-H3K9me3
Supercontig_12.1	5565561	WT-5AzC-MA4	C	G	IGV	non-H3K9me3	Non-H3K9me3
Supercontig_12.1	5607426	WT-5AzC-MA4	G	C	IGV	non-H3K9me3	Non-H3K9me3
Supercontig_12.1	5654839	WT-5AzC-MA1	G	C	IGV	non-H3K9me3	Non-H3K9me3
Supercontig_12.1	5662736	WT-5AzC-MA2	G	C	IGV	non-H3K9me3	Non-H3K9me3
Supercontig_12.1	5675830	WT-5AzC-MA2	G	C	IGV	non-H3K9me3	Non-H3K9me3
Supercontig_12.1	5686840	WT-5AzC-MA5	G	C	IGV	non-H3K9me3	Non-H3K9me3
Supercontig_12.1	5693885	WT-5AzC-MA5	C	G	IGV	non-H3K9me3	Non-H3K9me3
Supercontig_12.1	5699204	WT-5AzC-MA1	G	C	IGV	non-H3K9me3	Non-H3K9me3
Supercontig_12.1	5724757	WT-5AzC-MA4	G	A	IGV	non-H3K9me3	Non-H3K9me3
Supercontig_12.1	5775091	WT-5AzC-MA3	C	G	IGV	non-H3K9me3	Non-H3K9me3
Supercontig_12.1	5804226	WT-5AzC-MA2	G	C	IGV	non-H3K9me3	Non-H3K9me3
Supercontig_12.1	5805172	WT-5AzC-MA2	C	A	IGV	non-H3K9me3	Non-H3K9me3
Supercontig_12.1	5824480	WT-5AzC-MA3	C	G	IGV	non-H3K9me3	Non-H3K9me3
Supercontig_12.1	5837307	WT-5AzC-MA5	G	T	IGV	non-H3K9me3	Non-H3K9me3
Supercontig_12.1	5842042	WT-5AzC-MA5	G	C	IGV	non-H3K9me3	Non-H3K9me3
Supercontig_12.1	5861252	WT-5AzC-MA4	C	G	IGV	non-H3K9me3	Non-H3K9me3
Supercontig_12.1	5941463	WT-5AzC-MA5	C	G	IGV	H3K9me3	Non-PR
Supercontig_12.1	6005096	WT-5AzC-MA3	G	C	IGV	non-H3K9me3	Non-H3K9me3
Supercontig_12.1	6022270	WT-5AzC-MA6	G	C	IGV	non-H3K9me3	Non-H3K9me3
Supercontig_12.1	6048002	WT-5AzC-MA1	G	A	IGV	non-H3K9me3	Non-H3K9me3
Supercontig_12.1	6073279	WT-5AzC-MA2	C	G	IGV	non-H3K9me3	Non-H3K9me3
Supercontig_12.1	6082681	WT-5AzC-MA1	G	C	IGV	non-H3K9me3	Non-H3K9me3
Supercontig_12.1	6104193	WT-5AzC-MA2	C	G	IGV	non-H3K9me3	Non-H3K9me3
Supercontig_12.1	6111495	WT-5AzC-MA1	C	G	IGV	non-H3K9me3	Non-H3K9me3
Supercontig_12.1	6125336	WT-5AzC-MA4	G	C	IGV	non-H3K9me3	Non-H3K9me3
Supercontig_12.1	6128822	WT-5AzC-MA4	C	A	IGV	non-H3K9me3	Non-H3K9me3
Supercontig_12.1	6135717	WT-5AzC-MA2	G	C	IGV	non-H3K9me3	Non-H3K9me3
Supercontig_12.1	6173264	WT-5AzC-MA5	C	A	IGV	non-H3K9me3	Non-H3K9me3
Supercontig_12.1	6194717	WT-5AzC-MA4	G	A	IGV	non-H3K9me3	Non-H3K9me3
Supercontig_12.1	6230805	WT-5AzC-MA2	C	G	IGV	non-H3K9me3	Non-H3K9me3
Supercontig_12.1	6231296	WT-5AzC-MA2	C	G	IGV	non-H3K9me3	Non-H3K9me3
Supercontig_12.1	6240794	WT-5AzC-MA2	C	G	IGV	non-H3K9me3	Non-H3K9me3
Supercontig_12.1	6241722	WT-5AzC-MA5	T	A	IGV	non-H3K9me3	Non-H3K9me3
Supercontig_12.1	6254411	WT-5AzC-MA2	A	G	IGV	H3K9me3	Non-PR
Supercontig_12.1	6259545	WT-5AzC-MA3	T	C	IGV	H3K9me3	Non-PR
Supercontig_12.1	6301755	WT-5AzC-MA5	C	T	IGV	H3K9me3	Non-PR
Supercontig_12.1	6302609	WT-5AzC-MA1	G	A	IGV	H3K9me3	Non-PR
Supercontig_12.1	6303848	WT-5AzC-MA6	T	A	IGV	H3K9me3	Non-PR
Supercontig_12.1	6320904	WT-5AzC-MA1	A	T	IGV	H3K9me3	Non-PR
Supercontig_12.1	6338337	WT-5AzC-MA2	C	G	IGV	non-H3K9me3	Non-H3K9me3
Supercontig_12.1	6380917	WT-5AzC-MA5	G	C	IGV	non-H3K9me3	Non-H3K9me3
Supercontig_12.1	6387569	WT-5AzC-MA4	G	C	IGV	H3K9me3	Non-PR
Supercontig_12.1	6395667	WT-5AzC-MA3	T	G	IGV	H3K9me3	Non-PR
Supercontig_12.1	6397829	WT-5AzC-MA1	G	A	IGV	H3K9me3	Non-PR
Supercontig_12.1	6415514	WT-5AzC-MA6	T	C	IGV	H3K9me3	Non-PR
Supercontig_12.1	6424877	WT-5AzC-MA6	G	C	IGV	H3K9me3	Non-PR
Supercontig_12.1	6430521	WT-5AzC-MA6	T	C	IGV	H3K9me3	Non-PR
Supercontig_12.1	6431951	WT-5AzC-MA5	C	T	IGV	H3K9me3	Non-PR
Supercontig_12.1	6432612	WT-5AzC-MA6	G	C	IGV	H3K9me3	Non-PR
Supercontig_12.1	6434537	WT-5AzC-MA4	C	T	IGV	H3K9me3	Non-PR
Supercontig_12.1	6437797	WT-5AzC-MA5	A	G	IGV	H3K9me3	Non-PR
Supercontig_12.1	6439597	WT-5AzC-MA3	T	G	IGV	H3K9me3	Non-PR
Supercontig_12.1	6441057	WT-5AzC-MA5	G	A	IGV	H3K9me3	Non-PR
Supercontig_12.1	6444592	WT-5AzC-MA3	A	T	IGV	H3K9me3	Non-PR
Supercontig_12.1	6452193	WT-5AzC-MA1	A	T	IGV	H3K9me3	Non-PR
Supercontig_12.1	6457189	WT-5AzC-MA1	C	G	IGV	H3K9me3	Non-PR
Supercontig_12.1	6477935	WT-5AzC-MA1	C	G	IGV	non-H3K9me3	Non-H3K9me3
Supercontig_12.1	6486350	WT-5AzC-MA4	G	C	IGV	non-H3K9me3	Non-H3K9me3
Supercontig_12.1	6502467	WT-5AzC-MA4	G	T	IGV	H3K9me3	Non-PR
Supercontig_12.1	6507115	WT-5AzC-MA3	C	G	IGV	non-H3K9me3	Non-H3K9me3
Supercontig_12.1	6522524	WT-5AzC-MA3	C	G	IGV	H3K9me3	Non-PR
Supercontig_12.1	6526026	WT-5AzC-MA3	C	G	IGV	H3K9me3	Non-PR
Supercontig_12.1	6532204	WT-5AzC-MA5	G	C	IGV	non-H3K9me3	Non-H3K9me3
Supercontig_12.1	6552966	WT-5AzC-MA2	G	C	IGV	non-H3K9me3	Non-H3K9me3
Supercontig_12.1	6591964	WT-5AzC-MA2	C	G	IGV	non-H3K9me3	Non-H3K9me3
Supercontig_12.1	6599530	WT-5AzC-MA2	C	G	IGV	non-H3K9me3	Non-H3K9me3
Supercontig_12.1	6616409	WT-5AzC-MA2	C	G	IGV	non-H3K9me3	Non-H3K9me3
Supercontig_12.1	6638572	WT-5AzC-MA3	C	G	IGV	non-H3K9me3	Non-H3K9me3
Supercontig_12.1	6646697	WT-5AzC-MA4	C	G	IGV	non-H3K9me3	Non-H3K9me3
Supercontig_12.1	6658994	WT-5AzC-MA4	C	G	IGV	non-H3K9me3	Non-H3K9me3
Supercontig_12.1	6670980	WT-5AzC-MA4	A	T	IGV	non-H3K9me3	Non-H3K9me3
Supercontig_12.1	6702078	WT-5AzC-MA6	C	G	IGV	non-H3K9me3	Non-H3K9me3
Supercontig_12.1	6713359	WT-5AzC-MA6	G	C	IGV	non-H3K9me3	Non-H3K9me3
Supercontig_12.1	6723890	WT-5AzC-MA1	C	G	IGV	non-H3K9me3	Non-H3K9me3
Supercontig_12.1	6736922	WT-5AzC-MA6	G	C	IGV	non-H3K9me3	Non-H3K9me3
Supercontig_12.1	6808627	WT-5AzC-MA1	G	C	IGV	non-H3K9me3	Non-H3K9me3
Supercontig_12.1	6821997	WT-5AzC-MA4	C	A	IGV	non-H3K9me3	Non-H3K9me3
Supercontig_12.1	6867285	WT-5AzC-MA3	G	C	IGV	non-H3K9me3	Non-H3K9me3
Supercontig_12.1	6874606	WT-5AzC-MA2	C	G	IGV	non-H3K9me3	Non-H3K9me3
Supercontig_12.1	6900927	WT-5AzC-MA5	C	G	IGV	non-H3K9me3	Non-H3K9me3
Supercontig_12.1	6914802	WT-5AzC-MA5	G	C	IGV	non-H3K9me3	Non-H3K9me3
Supercontig_12.1	6922347	WT-5AzC-MA1	C	G	IGV	non-H3K9me3	Non-H3K9me3
Supercontig_12.1	6948541	WT-5AzC-MA3	G	T	IGV	non-H3K9me3	Non-H3K9me3
Supercontig_12.1	6964605	WT-5AzC-MA6	C	G	IGV	non-H3K9me3	Non-H3K9me3
Supercontig_12.1	7005644	WT-5AzC-MA3	T	C	IGV	non-H3K9me3	Non-H3K9me3
Supercontig_12.1	7024984	WT-5AzC-MA2	C	G	IGV	non-H3K9me3	Non-H3K9me3
Supercontig_12.1	7028496	WT-5AzC-MA2	G	C	IGV	non-H3K9me3	Non-H3K9me3
Supercontig_12.1	7038263	WT-5AzC-MA5	A	T	IGV	non-H3K9me3	Non-H3K9me3
Supercontig_12.1	7072146	WT-5AzC-MA5	G	C	IGV	non-H3K9me3	Non-H3K9me3
Supercontig_12.1	7109477	WT-5AzC-MA6	C	G	IGV	non-H3K9me3	Non-H3K9me3
Supercontig_12.1	7118199	WT-5AzC-MA4	C	G	IGV	non-H3K9me3	Non-H3K9me3
Supercontig_12.1	7142871	WT-5AzC-MA4	C	G	IGV	non-H3K9me3	Non-H3K9me3
Supercontig_12.1	7156528	WT-5AzC-MA1	C	G	IGV	non-H3K9me3	Non-H3K9me3
Supercontig_12.1	7196205	WT-5AzC-MA3	G	C	IGV	non-H3K9me3	Non-H3K9me3
Supercontig_12.1	7198229	WT-5AzC-MA5	G	C	IGV	non-H3K9me3	Non-H3K9me3
Supercontig_12.1	7198990	WT-5AzC-MA1	C	T	IGV	non-H3K9me3	Non-H3K9me3
Supercontig_12.1	7205712	WT-5AzC-MA4	G	C	IGV	non-H3K9me3	Non-H3K9me3
Supercontig_12.1	7220150	WT-5AzC-MA1	G	A	IGV	non-H3K9me3	Non-H3K9me3
Supercontig_12.1	7225452	WT-5AzC-MA5	G	C	IGV	non-H3K9me3	Non-H3K9me3
Supercontig_12.1	7280991	WT-5AzC-MA4	G	C	IGV	non-H3K9me3	Non-H3K9me3
Supercontig_12.1	7283232	WT-5AzC-MA4	C	G	IGV	non-H3K9me3	Non-H3K9me3
Supercontig_12.1	7294377	WT-5AzC-MA1	C	G	IGV	non-H3K9me3	Non-H3K9me3
Supercontig_12.1	7296986	WT-5AzC-MA5	G	T	IGV	non-H3K9me3	Non-H3K9me3
Supercontig_12.1	7297856	WT-5AzC-MA1	G	C	IGV	non-H3K9me3	Non-H3K9me3
Supercontig_12.1	7333072	WT-5AzC-MA5	G	C	IGV	non-H3K9me3	Non-H3K9me3
Supercontig_12.1	7343614	WT-5AzC-MA5	G	A	IGV	non-H3K9me3	Non-H3K9me3
Supercontig_12.1	7348692	WT-5AzC-MA5	A	G	IGV	non-H3K9me3	Non-H3K9me3
Supercontig_12.1	7354640	WT-5AzC-MA5	C	G	IGV	non-H3K9me3	Non-H3K9me3
Supercontig_12.1	7383680	WT-5AzC-MA6	C	G	IGV	non-H3K9me3	Non-H3K9me3
Supercontig_12.1	7387603	WT-5AzC-MA1	C	G	IGV	non-H3K9me3	Non-H3K9me3
Supercontig_12.1	7434268	WT-5AzC-MA1	G	T	IGV	non-H3K9me3	Non-H3K9me3
Supercontig_12.1	7437501	WT-5AzC-MA1	G	C	IGV	non-H3K9me3	Non-H3K9me3
Supercontig_12.1	7439595	WT-5AzC-MA4	G	C	IGV	non-H3K9me3	Non-H3K9me3
Supercontig_12.1	7472186	WT-5AzC-MA3	C	T	IGV	non-H3K9me3	Non-H3K9me3
Supercontig_12.1	7482924	WT-5AzC-MA2	C	G	IGV	non-H3K9me3	Non-H3K9me3
Supercontig_12.1	7552753	WT-5AzC-MA4	C	G	IGV	non-H3K9me3	Non-H3K9me3
Supercontig_12.1	7573452	WT-5AzC-MA1	C	G	IGV	non-H3K9me3	Non-H3K9me3
Supercontig_12.1	7591965	WT-5AzC-MA1	G	C	IGV	non-H3K9me3	Non-H3K9me3
Supercontig_12.1	7600840	WT-5AzC-MA4	G	C	IGV	non-H3K9me3	Non-H3K9me3
Supercontig_12.1	7624209	WT-5AzC-MA6	G	C	IGV	non-H3K9me3	Non-H3K9me3
Supercontig_12.1	7637998	WT-5AzC-MA1	C	G	IGV	non-H3K9me3	Non-H3K9me3
Supercontig_12.1	7654296	WT-5AzC-MA5	C	G	IGV	non-H3K9me3	Non-H3K9me3
Supercontig_12.1	7657297	WT-5AzC-MA2	G	C	IGV	non-H3K9me3	Non-H3K9me3
Supercontig_12.1	7657898	WT-5AzC-MA5	G	C	IGV	non-H3K9me3	Non-H3K9me3
Supercontig_12.1	7682505	WT-5AzC-MA1	C	T	IGV	non-H3K9me3	Non-H3K9me3
Supercontig_12.1	7704559	WT-5AzC-MA4	G	T	IGV	non-H3K9me3	Non-H3K9me3
Supercontig_12.1	7712762	WT-5AzC-MA2	G	C	IGV	non-H3K9me3	Non-H3K9me3
Supercontig_12.1	7713663	WT-5AzC-MA2	C	G	IGV	non-H3K9me3	Non-H3K9me3
Supercontig_12.1	7731758	WT-5AzC-MA3	C	G	IGV	non-H3K9me3	Non-H3K9me3
Supercontig_12.1	7746650	WT-5AzC-MA3	G	C	IGV	non-H3K9me3	Non-H3K9me3
Supercontig_12.1	7747440	WT-5AzC-MA5	G	A	IGV	non-H3K9me3	Non-H3K9me3
Supercontig_12.1	7753920	WT-5AzC-MA3	A	G	IGV	non-H3K9me3	Non-H3K9me3
Supercontig_12.1	7770835	WT-5AzC-MA2	C	G	IGV	non-H3K9me3	Non-H3K9me3
Supercontig_12.1	7801349	WT-5AzC-MA2	G	C	IGV	non-H3K9me3	Non-H3K9me3
Supercontig_12.1	7835120	WT-5AzC-MA2	G	T	IGV	non-H3K9me3	Non-H3K9me3
Supercontig_12.1	7848212	WT-5AzC-MA2	G	C	IGV	non-H3K9me3	Non-H3K9me3
Supercontig_12.1	7850451	WT-5AzC-MA6	C	G	IGV	non-H3K9me3	Non-H3K9me3
Supercontig_12.1	7854436	WT-5AzC-MA5	G	C	IGV	non-H3K9me3	Non-H3K9me3
Supercontig_12.1	7858342	WT-5AzC-MA4	G	C	IGV	non-H3K9me3	Non-H3K9me3
Supercontig_12.1	7879466	WT-5AzC-MA4	C	G	IGV	non-H3K9me3	Non-H3K9me3
Supercontig_12.1	7886233	WT-5AzC-MA4	T	C	IGV	non-H3K9me3	Non-H3K9me3
Supercontig_12.1	7888536	WT-5AzC-MA5	C	G	IGV	non-H3K9me3	Non-H3K9me3
Supercontig_12.1	7920730	WT-5AzC-MA1	G	A	IGV	non-H3K9me3	Non-H3K9me3
Supercontig_12.1	7946201	WT-5AzC-MA4	C	A	IGV	non-H3K9me3	Non-H3K9me3
Supercontig_12.1	7954393	WT-5AzC-MA3	G	C	IGV	non-H3K9me3	Non-H3K9me3
Supercontig_12.1	7983425	WT-5AzC-MA2	G	T	IGV	non-H3K9me3	Non-H3K9me3
Supercontig_12.1	7990435	WT-5AzC-MA4	G	C	IGV	non-H3K9me3	Non-H3K9me3
Supercontig_12.1	8004603	WT-5AzC-MA5	G	T	IGV	non-H3K9me3	Non-H3K9me3
Supercontig_12.1	8006813	WT-5AzC-MA3	G	A	IGV	non-H3K9me3	Non-H3K9me3
Supercontig_12.1	8009054	WT-5AzC-MA1	G	C	IGV	non-H3K9me3	Non-H3K9me3
Supercontig_12.1	8016804	WT-5AzC-MA1	C	G	IGV	non-H3K9me3	Non-H3K9me3
Supercontig_12.1	8026009	WT-5AzC-MA5	G	C	IGV	non-H3K9me3	Non-H3K9me3
Supercontig_12.1	8031104	WT-5AzC-MA5	A	G	IGV	non-H3K9me3	Non-H3K9me3
Supercontig_12.1	8045810	WT-5AzC-MA1	G	C	IGV	non-H3K9me3	Non-H3K9me3
Supercontig_12.1	8118225	WT-5AzC-MA2	C	G	IGV	non-H3K9me3	Non-H3K9me3
Supercontig_12.1	8181588	WT-5AzC-MA2	C	G	IGV	non-H3K9me3	Non-H3K9me3
Supercontig_12.1	8191009	WT-5AzC-MA3	G	C	IGV	non-H3K9me3	Non-H3K9me3
Supercontig_12.1	8210910	WT-5AzC-MA3	G	C	IGV	non-H3K9me3	Non-H3K9me3
Supercontig_12.1	8219119	WT-5AzC-MA6	G	C	IGV	non-H3K9me3	Non-H3K9me3
Supercontig_12.1	8235879	WT-5AzC-MA1	G	A	IGV	H3K9me3	Non-PR
Supercontig_12.1	8237311	WT-5AzC-MA2	C	G	IGV	H3K9me3	Non-PR
Supercontig_12.1	8253153	WT-5AzC-MA5	C	G	IGV	H3K9me3	Non-PR
Supercontig_12.1	8265332	WT-5AzC-MA4	G	T	IGV	H3K9me3	Non-PR
Supercontig_12.1	8270134	WT-5AzC-MA6	C	T	IGV	non-H3K9me3	Non-H3K9me3
Supercontig_12.1	8283330	WT-5AzC-MA4	T	C	IGV	H3K9me3	Non-PR
Supercontig_12.1	8286465	WT-5AzC-MA1	A	G	IGV	H3K9me3	Non-PR
Supercontig_12.1	8289281	WT-5AzC-MA1	G	A	IGV	H3K9me3	Non-PR
Supercontig_12.1	8309583	WT-5AzC-MA1	C	G	IGV	non-H3K9me3	Non-H3K9me3
Supercontig_12.1	8314690	WT-5AzC-MA1	T	C	IGV	non-H3K9me3	Non-H3K9me3
Supercontig_12.1	8323499	WT-5AzC-MA5	G	A	IGV	non-H3K9me3	Non-H3K9me3
Supercontig_12.1	8341821	WT-5AzC-MA1	G	A	IGV	non-H3K9me3	Non-H3K9me3
Supercontig_12.1	8401857	WT-5AzC-MA3	C	A	IGV	non-H3K9me3	Non-H3K9me3
Supercontig_12.1	8404268	WT-5AzC-MA4	C	G	IGV	non-H3K9me3	Non-H3K9me3
Supercontig_12.1	8406323	WT-5AzC-MA1	C	G	IGV	non-H3K9me3	Non-H3K9me3
Supercontig_12.1	8430995	WT-5AzC-MA3	G	C	IGV	non-H3K9me3	Non-H3K9me3
Supercontig_12.1	8442519	WT-5AzC-MA3	A	G	IGV	non-H3K9me3	Non-H3K9me3
Supercontig_12.1	8464827	WT-5AzC-MA2	C	G	IGV	non-H3K9me3	Non-H3K9me3
Supercontig_12.1	8473040	WT-5AzC-MA3	C	T	IGV	non-H3K9me3	Non-H3K9me3
Supercontig_12.1	8475967	WT-5AzC-MA3	C	T	IGV	non-H3K9me3	Non-H3K9me3
Supercontig_12.1	8481644	WT-5AzC-MA6	C	T	IGV	non-H3K9me3	Non-H3K9me3
Supercontig_12.1	8491127	WT-5AzC-MA1	C	G	IGV	non-H3K9me3	Non-H3K9me3
Supercontig_12.1	8495249	WT-5AzC-MA4	C	G	IGV	non-H3K9me3	Non-H3K9me3
Supercontig_12.1	8499978	WT-5AzC-MA2	C	G	IGV	non-H3K9me3	Non-H3K9me3
Supercontig_12.1	8512116	WT-5AzC-MA4	G	C	IGV	non-H3K9me3	Non-H3K9me3
Supercontig_12.1	8520154	WT-5AzC-MA1	G	C	IGV	non-H3K9me3	Non-H3K9me3
Supercontig_12.1	8520488	WT-5AzC-MA5	G	T	IGV	non-H3K9me3	Non-H3K9me3
Supercontig_12.1	8539551	WT-5AzC-MA4	G	A	IGV	non-H3K9me3	Non-H3K9me3
Supercontig_12.1	8542545	WT-5AzC-MA4	G	C	IGV	non-H3K9me3	Non-H3K9me3
Supercontig_12.1	8575353	WT-5AzC-MA4	G	C	IGV	non-H3K9me3	Non-H3K9me3
Supercontig_12.1	8613776	WT-5AzC-MA6	C	G	IGV	non-H3K9me3	Non-H3K9me3
Supercontig_12.1	8625207	WT-5AzC-MA1	C	G	IGV	non-H3K9me3	Non-H3K9me3
Supercontig_12.1	8641784	WT-5AzC-MA1	G	C	IGV	non-H3K9me3	Non-H3K9me3
Supercontig_12.1	8656591	WT-5AzC-MA2	G	C	IGV	non-H3K9me3	Non-H3K9me3
Supercontig_12.1	8667116	WT-5AzC-MA3	G	C	IGV	non-H3K9me3	Non-H3K9me3
Supercontig_12.1	8672613	WT-5AzC-MA4	C	G	IGV	non-H3K9me3	Non-H3K9me3
Supercontig_12.1	8673988	WT-5AzC-MA4	C	G	IGV	non-H3K9me3	Non-H3K9me3
Supercontig_12.1	8676071	WT-5AzC-MA3	G	C	IGV	non-H3K9me3	Non-H3K9me3
Supercontig_12.1	8683142	WT-5AzC-MA1	G	A	IGV	non-H3K9me3	Non-H3K9me3
Supercontig_12.1	8687859	WT-5AzC-MA5	A	G	IGV	non-H3K9me3	Non-H3K9me3
Supercontig_12.1	8691316	WT-5AzC-MA1	G	A	IGV	non-H3K9me3	Non-H3K9me3
Supercontig_12.1	8691382	WT-5AzC-MA6	G	A	IGV	non-H3K9me3	Non-H3K9me3
Supercontig_12.1	8716814	WT-5AzC-MA2	C	G	IGV	non-H3K9me3	Non-H3K9me3
Supercontig_12.1	8727674	WT-5AzC-MA2	C	T	IGV	non-H3K9me3	Non-H3K9me3
Supercontig_12.1	8774536	WT-5AzC-MA6	C	G	IGV	non-H3K9me3	Non-H3K9me3
Supercontig_12.1	8787863	WT-5AzC-MA4	C	T	IGV	non-H3K9me3	Non-H3K9me3
Supercontig_12.1	8825733	WT-5AzC-MA3	C	G	IGV	non-H3K9me3	Non-H3K9me3
Supercontig_12.1	8829283	WT-5AzC-MA1	G	A	IGV	non-H3K9me3	Non-H3K9me3
Supercontig_12.1	8829631	WT-5AzC-MA1	G	C	IGV	non-H3K9me3	Non-H3K9me3
Supercontig_12.1	8834794	WT-5AzC-MA1	G	T	IGV	non-H3K9me3	Non-H3K9me3
Supercontig_12.1	8877072	WT-5AzC-MA2	C	G	IGV	non-H3K9me3	Non-H3K9me3
Supercontig_12.1	8879105	WT-5AzC-MA4	C	G	IGV	non-H3K9me3	Non-H3K9me3
Supercontig_12.1	8879382	WT-5AzC-MA6	G	T	IGV	non-H3K9me3	Non-H3K9me3
Supercontig_12.1	8904719	WT-5AzC-MA5	C	G	IGV	non-H3K9me3	Non-H3K9me3
Supercontig_12.1	8915191	WT-5AzC-MA4	C	G	IGV	non-H3K9me3	Non-H3K9me3
Supercontig_12.1	8941331	WT-5AzC-MA2	G	C	IGV	non-H3K9me3	Non-H3K9me3
Supercontig_12.1	8995224	WT-5AzC-MA6	C	T	IGV	H3K9me3	Non-PR
Supercontig_12.1	9055068	WT-5AzC-MA1	C	G	IGV	non-H3K9me3	Non-H3K9me3
Supercontig_12.1	9096797	WT-5AzC-MA4	G	C	IGV	non-H3K9me3	Non-H3K9me3
Supercontig_12.1	9118934	WT-5AzC-MA2	C	G	IGV	non-H3K9me3	Non-H3K9me3
Supercontig_12.1	9121966	WT-5AzC-MA4	C	G	IGV	non-H3K9me3	Non-H3K9me3
Supercontig_12.1	9140906	WT-5AzC-MA4	G	C	IGV	non-H3K9me3	Non-H3K9me3
Supercontig_12.1	9159541	WT-5AzC-MA1	G	C	IGV	non-H3K9me3	Non-H3K9me3
Supercontig_12.1	9160699	WT-5AzC-MA2	G	T	IGV	non-H3K9me3	Non-H3K9me3
Supercontig_12.1	9166696	WT-5AzC-MA4	A	G	IGV	H3K9me3	Non-PR
Supercontig_12.1	9168444	WT-5AzC-MA5	C	A	IGV	H3K9me3	Non-PR
Supercontig_12.1	9202285	WT-5AzC-MA6	C	G	IGV	non-H3K9me3	Non-H3K9me3
Supercontig_12.1	9208291	WT-5AzC-MA2	G	T	IGV	non-H3K9me3	Non-H3K9me3
Supercontig_12.1	9212875	WT-5AzC-MA5	T	C	IGV	non-H3K9me3	Non-H3K9me3
Supercontig_12.1	9226612	WT-5AzC-MA6	C	G	IGV	non-H3K9me3	Non-H3K9me3
Supercontig_12.1	9241684	WT-5AzC-MA3	A	G	IGV	non-H3K9me3	Non-H3K9me3
Supercontig_12.1	9268263	WT-5AzC-MA6	G	C	IGV	non-H3K9me3	Non-H3K9me3
Supercontig_12.1	9268545	WT-5AzC-MA3	C	T	IGV	non-H3K9me3	Non-H3K9me3
Supercontig_12.1	9295533	WT-5AzC-MA1	A	G	IGV	H3K9me3	Non-PR
Supercontig_12.1	9295897	WT-5AzC-MA4	C	G	IGV	H3K9me3	Non-PR
Supercontig_12.1	9306394	WT-5AzC-MA2	G	A	IGV	H3K9me3	Non-PR
Supercontig_12.1	9307440	WT-5AzC-MA4	A	G	IGV	H3K9me3	Non-PR
Supercontig_12.1	9318724	WT-5AzC-MA4	T	C	IGV	H3K9me3	Non-PR
Supercontig_12.1	9326840	WT-5AzC-MA4	G	A	IGV	H3K9me3	Non-PR
Supercontig_12.1	9330158	WT-5AzC-MA1	A	G	IGV	H3K9me3	Non-PR
Supercontig_12.1	9335477	WT-5AzC-MA5	T	C	IGV	H3K9me3	Non-PR
Supercontig_12.1	9391435	WT-5AzC-MA4	C	A	IGV	non-H3K9me3	Non-H3K9me3
Supercontig_12.1	9391602	WT-5AzC-MA1	C	G	IGV	non-H3K9me3	Non-H3K9me3
Supercontig_12.1	9412041	WT-5AzC-MA2	G	C	IGV	non-H3K9me3	Non-H3K9me3
Supercontig_12.1	9434625	WT-5AzC-MA2	G	C	IGV	non-H3K9me3	Non-H3K9me3
Supercontig_12.1	9442334	WT-5AzC-MA2	G	C	IGV	non-H3K9me3	Non-H3K9me3
Supercontig_12.1	9461144	WT-5AzC-MA3	G	C	IGV	non-H3K9me3	Non-H3K9me3
Supercontig_12.1	9486215	WT-5AzC-MA5	A	G	IGV	H3K9me3	Non-PR
Supercontig_12.1	9487588	WT-5AzC-MA5	G	T	IGV	H3K9me3	Non-PR
Supercontig_12.1	9507057	WT-5AzC-MA5	A	T	IGV	H3K9me3	Non-PR
Supercontig_12.1	9510181	WT-5AzC-MA5	T	C	IGV	H3K9me3	Non-PR
Supercontig_12.1	9519653	WT-5AzC-MA1	G	C	IGV	non-H3K9me3	Non-H3K9me3
Supercontig_12.1	9530838	WT-5AzC-MA4	G	C	IGV	non-H3K9me3	Non-H3K9me3
Supercontig_12.1	9549347	WT-5AzC-MA6	C	G	IGV	non-H3K9me3	Non-H3K9me3
Supercontig_12.1	9549971	WT-5AzC-MA6	G	C	IGV	non-H3K9me3	Non-H3K9me3
Supercontig_12.1	9556460	WT-5AzC-MA5	C	A	IGV	non-H3K9me3	Non-H3K9me3
Supercontig_12.1	9574908	WT-5AzC-MA4	G	C	IGV	non-H3K9me3	Non-H3K9me3
Supercontig_12.1	9583740	WT-5AzC-MA2	G	C	IGV	non-H3K9me3	Non-H3K9me3
Supercontig_12.1	9584768	WT-5AzC-MA5	T	C	IGV	non-H3K9me3	Non-H3K9me3
Supercontig_12.1	9660746	WT-5AzC-MA3	C	G	IGV	non-H3K9me3	Non-H3K9me3
Supercontig_12.1	9685172	WT-5AzC-MA3	G	A	IGV	non-H3K9me3	Non-H3K9me3
Supercontig_12.1	9685607	WT-5AzC-MA5	G	C	IGV	non-H3K9me3	Non-H3K9me3
Supercontig_12.1	9686324	WT-5AzC-MA3	C	G	IGV	non-H3K9me3	Non-H3K9me3
Supercontig_12.1	9711139	WT-5AzC-MA4	C	A	IGV	H3K9me3	Non-PR
Supercontig_12.1	9713950	WT-5AzC-MA3	T	C	IGV	H3K9me3	Non-PR
Supercontig_12.1	9716771	WT-5AzC-MA2	A	C	IGV	H3K9me3	Non-PR
Supercontig_12.1	9724537	WT-5AzC-MA3	C	G	IGV	H3K9me3	Non-PR
Supercontig_12.1	9728920	WT-5AzC-MA6	C	G	IGV	H3K9me3	Non-PR
Supercontig_12.1	9734520	WT-5AzC-MA4	C	G	IGV	H3K9me3	Non-PR
Supercontig_12.1	9735149	WT-5AzC-MA4	A	G	IGV	H3K9me3	Non-PR
Supercontig_12.1	9737866	WT-5AzC-MA1	A	G	IGV	H3K9me3	Non-PR
Supercontig_12.1	9738416	WT-5AzC-MA1	C	A	IGV	H3K9me3	Non-PR
Supercontig_12.1	9742731	WT-5AzC-MA1	C	G	IGV	H3K9me3	Non-PR
Supercontig_12.1	9745552	WT-5AzC-MA5	C	G	IGV	H3K9me3	Non-PR
Supercontig_12.1	9756356	WT-5AzC-MA1	T	C	IGV	H3K9me3	Non-PR
Supercontig_12.1	9760315	WT-5AzC-MA4	C	G	IGV	non-H3K9me3	Non-H3K9me3
Supercontig_12.1	9774896	WT-5AzC-MA2	A	G	IGV	H3K9me3	Non-PR
Supercontig_12.1	9775463	WT-5AzC-MA4	T	A	IGV	H3K9me3	Non-PR
Supercontig_12.1	9779063	WT-5AzC-MA5	C	A	IGV	H3K9me3	Non-PR
Supercontig_12.1	9787694	WT-5AzC-MA4	C	G	IGV	H3K9me3	Non-PR
Supercontig_12.1	9797231	WT-5AzC-MA4	G	C	IGV	H3K9me3	Non-PR
Supercontig_12.1	9798762	WT-5AzC-MA3	T	C	IGV	H3K9me3	Non-PR
Supercontig_12.2	1949	WT-5AzC-MA1	T	C	IGV	H3K9me3	Non-PR
Supercontig_12.2	11159	WT-5AzC-MA4	C	G	IGV	non-H3K9me3	Non-H3K9me3
Supercontig_12.2	11632	WT-5AzC-MA4	G	A	IGV	non-H3K9me3	Non-H3K9me3
Supercontig_12.2	13862	WT-5AzC-MA4	G	C	IGV	H3K9me3	Non-PR
Supercontig_12.2	13906	WT-5AzC-MA1	A	C	IGV	H3K9me3	Non-PR
Supercontig_12.2	17977	WT-5AzC-MA4	C	T	IGV	non-H3K9me3	Non-H3K9me3
Supercontig_12.2	22091	WT-5AzC-MA5	C	G	IGV	non-H3K9me3	Non-H3K9me3
Supercontig_12.2	27606	WT-5AzC-MA2	C	G	IGV	non-H3K9me3	Non-H3K9me3
Supercontig_12.2	35498	WT-5AzC-MA3	G	C	IGV	non-H3K9me3	Non-H3K9me3
Supercontig_12.2	41179	WT-5AzC-MA5	C	G	IGV	non-H3K9me3	Non-H3K9me3
Supercontig_12.2	48203	WT-5AzC-MA4	G	T	IGV	non-H3K9me3	Non-H3K9me3
Supercontig_12.2	58869	WT-5AzC-MA6	G	C	IGV	non-H3K9me3	Non-H3K9me3
Supercontig_12.2	74332	WT-5AzC-MA1	C	G	IGV	non-H3K9me3	Non-H3K9me3
Supercontig_12.2	86635	WT-5AzC-MA2	C	G	IGV	non-H3K9me3	Non-H3K9me3
Supercontig_12.2	109151	WT-5AzC-MA4	C	G	IGV	H3K9me3	Non-PR
Supercontig_12.2	116159	WT-5AzC-MA5	G	A	IGV	H3K9me3	Non-PR
Supercontig_12.2	123321	WT-5AzC-MA4	G	A	IGV	H3K9me3	Non-PR
Supercontig_12.2	127005	WT-5AzC-MA3	T	C	IGV	H3K9me3	Non-PR
Supercontig_12.2	132318	WT-5AzC-MA3	G	C	IGV	H3K9me3	Non-PR
Supercontig_12.2	141039	WT-5AzC-MA4	T	C	IGV	H3K9me3	Non-PR
Supercontig_12.2	143586	WT-5AzC-MA4	T	A	IGV	H3K9me3	Non-PR
Supercontig_12.2	174339	WT-5AzC-MA1	A	G	IGV	non-H3K9me3	Non-H3K9me3
Supercontig_12.2	196171	WT-5AzC-MA1	G	C	IGV	non-H3K9me3	Non-H3K9me3
Supercontig_12.2	199693	WT-5AzC-MA3	C	T	IGV	non-H3K9me3	Non-H3K9me3
Supercontig_12.2	261331	WT-5AzC-MA1	C	G	IGV	non-H3K9me3	Non-H3K9me3
Supercontig_12.2	291047	WT-5AzC-MA1	G	C	IGV	non-H3K9me3	Non-H3K9me3
Supercontig_12.2	299361	WT-5AzC-MA3	G	C	IGV	non-H3K9me3	Non-H3K9me3
Supercontig_12.2	321934	WT-5AzC-MA1	C	G	IGV	non-H3K9me3	Non-H3K9me3
Supercontig_12.2	328726	WT-5AzC-MA4	C	G	IGV	non-H3K9me3	Non-H3K9me3
Supercontig_12.2	332992	WT-5AzC-MA2	C	G	IGV	non-H3K9me3	Non-H3K9me3
Supercontig_12.2	343802	WT-5AzC-MA1	C	G	IGV	non-H3K9me3	Non-H3K9me3
Supercontig_12.2	351956	WT-5AzC-MA6	C	A	IGV	non-H3K9me3	Non-H3K9me3
Supercontig_12.2	368774	WT-5AzC-MA1	C	G	IGV	non-H3K9me3	Non-H3K9me3
Supercontig_12.2	388467	WT-5AzC-MA4	C	G	IGV	non-H3K9me3	Non-H3K9me3
Supercontig_12.2	392041	WT-5AzC-MA3	A	G	IGV	H3K9me3	Non-PR
Supercontig_12.2	399195	WT-5AzC-MA4	A	G	IGV	H3K9me3	Non-PR
Supercontig_12.2	401071	WT-5AzC-MA3	G	C	IGV	non-H3K9me3	Non-H3K9me3
Supercontig_12.2	405838	WT-5AzC-MA2	G	C	IGV	non-H3K9me3	Non-H3K9me3
Supercontig_12.2	409772	WT-5AzC-MA6	G	C	IGV	non-H3K9me3	Non-H3K9me3
Supercontig_12.2	413294	WT-5AzC-MA5	C	G	IGV	non-H3K9me3	Non-H3K9me3
Supercontig_12.2	440631	WT-5AzC-MA3	C	G	IGV	non-H3K9me3	Non-H3K9me3
Supercontig_12.2	449477	WT-5AzC-MA1	C	G	IGV	non-H3K9me3	Non-H3K9me3
Supercontig_12.2	467651	WT-5AzC-MA3	G	C	IGV	non-H3K9me3	Non-H3K9me3
Supercontig_12.2	517819	WT-5AzC-MA5	G	A	IGV	H3K9me3	Non-PR
Supercontig_12.2	548803	WT-5AzC-MA2	G	C	IGV	non-H3K9me3	Non-H3K9me3
Supercontig_12.2	551693	WT-5AzC-MA1	G	C	IGV	non-H3K9me3	Non-H3K9me3
Supercontig_12.2	552464	WT-5AzC-MA2	C	G	IGV	non-H3K9me3	Non-H3K9me3
Supercontig_12.2	558025	WT-5AzC-MA6	C	A	IGV	non-H3K9me3	Non-H3K9me3
Supercontig_12.2	565623	WT-5AzC-MA2	A	T	IGV	non-H3K9me3	Non-H3K9me3
Supercontig_12.2	569977	WT-5AzC-MA6	G	T	IGV	non-H3K9me3	Non-H3K9me3
Supercontig_12.2	574332	WT-5AzC-MA1	C	G	IGV	H3K9me3	Non-PR
Supercontig_12.2	576642	WT-5AzC-MA5	C	T	IGV	H3K9me3	Non-PR
Supercontig_12.2	584671	WT-5AzC-MA1	G	C	IGV	non-H3K9me3	Non-H3K9me3
Supercontig_12.2	585332	WT-5AzC-MA1	C	T	IGV	non-H3K9me3	Non-H3K9me3
Supercontig_12.2	587233	WT-5AzC-MA4	A	C	IGV	non-H3K9me3	Non-H3K9me3
Supercontig_12.2	587265	WT-5AzC-MA1	G	C	IGV	non-H3K9me3	Non-H3K9me3
Supercontig_12.2	615251	WT-5AzC-MA1	C	G	IGV	non-H3K9me3	Non-H3K9me3
Supercontig_12.2	625095	WT-5AzC-MA5	G	C	IGV	non-H3K9me3	Non-H3K9me3
Supercontig_12.2	631171	WT-5AzC-MA4	C	A	IGV	non-H3K9me3	Non-H3K9me3
Supercontig_12.2	635597	WT-5AzC-MA4	C	G	IGV	non-H3K9me3	Non-H3K9me3
Supercontig_12.2	652061	WT-5AzC-MA3	G	T	IGV	non-H3K9me3	Non-H3K9me3
Supercontig_12.2	652429	WT-5AzC-MA5	G	C	IGV	non-H3K9me3	Non-H3K9me3
Supercontig_12.2	668206	WT-5AzC-MA2	C	G	IGV	non-H3K9me3	Non-H3K9me3
Supercontig_12.2	670284	WT-5AzC-MA5	G	T	IGV	non-H3K9me3	Non-H3K9me3
Supercontig_12.2	677096	WT-5AzC-MA4	A	T	IGV	non-H3K9me3	Non-H3K9me3
Supercontig_12.2	679949	WT-5AzC-MA1	C	G	IGV	non-H3K9me3	Non-H3K9me3
Supercontig_12.2	699631	WT-5AzC-MA1	C	G	IGV	non-H3K9me3	Non-H3K9me3
Supercontig_12.2	705155	WT-5AzC-MA5	T	C	IGV	H3K9me3	Non-PR
Supercontig_12.2	727143	WT-5AzC-MA5	C	G	IGV	non-H3K9me3	Non-H3K9me3
Supercontig_12.2	732545	WT-5AzC-MA5	G	A	IGV	non-H3K9me3	Non-H3K9me3
Supercontig_12.2	739027	WT-5AzC-MA3	C	G	IGV	non-H3K9me3	Non-H3K9me3
Supercontig_12.2	741171	WT-5AzC-MA1	C	T	IGV	non-H3K9me3	Non-H3K9me3
Supercontig_12.2	748307	WT-5AzC-MA5	G	T	IGV	non-H3K9me3	Non-H3K9me3
Supercontig_12.2	766433	WT-5AzC-MA5	T	C	IGV	non-H3K9me3	Non-H3K9me3
Supercontig_12.2	773423	WT-5AzC-MA5	G	C	IGV	non-H3K9me3	Non-H3K9me3
Supercontig_12.2	789101	WT-5AzC-MA2	G	C	IGV	non-H3K9me3	Non-H3K9me3
Supercontig_12.2	791260	WT-5AzC-MA3	G	C	IGV	non-H3K9me3	Non-H3K9me3
Supercontig_12.2	795306	WT-5AzC-MA4	G	A	IGV	non-H3K9me3	Non-H3K9me3
Supercontig_12.2	807305	WT-5AzC-MA2	G	C	IGV	non-H3K9me3	Non-H3K9me3
Supercontig_12.2	808310	WT-5AzC-MA4	C	G	IGV	non-H3K9me3	Non-H3K9me3
Supercontig_12.2	816381	WT-5AzC-MA5	C	G	IGV	non-H3K9me3	Non-H3K9me3
Supercontig_12.2	823731	WT-5AzC-MA4	G	C	IGV	non-H3K9me3	Non-H3K9me3
Supercontig_12.2	833805	WT-5AzC-MA4	C	G	IGV	non-H3K9me3	Non-H3K9me3
Supercontig_12.2	859305	WT-5AzC-MA3	C	T	IGV	non-H3K9me3	Non-H3K9me3
Supercontig_12.2	862315	WT-5AzC-MA1	G	C	IGV	non-H3K9me3	Non-H3K9me3
Supercontig_12.2	863451	WT-5AzC-MA6	C	G	IGV	non-H3K9me3	Non-H3K9me3
Supercontig_12.2	865556	WT-5AzC-MA2	A	G	IGV	non-H3K9me3	Non-H3K9me3
Supercontig_12.2	880249	WT-5AzC-MA1	G	A	IGV	H3K9me3	Non-PR
Supercontig_12.2	883605	WT-5AzC-MA5	C	G	IGV	non-H3K9me3	Non-H3K9me3
Supercontig_12.2	885232	WT-5AzC-MA3	G	A	IGV	non-H3K9me3	Non-H3K9me3
Supercontig_12.2	909946	WT-5AzC-MA2	G	T	IGV	non-H3K9me3	Non-H3K9me3
Supercontig_12.2	920725	WT-5AzC-MA2	G	C	IGV	non-H3K9me3	Non-H3K9me3
Supercontig_12.2	921878	WT-5AzC-MA4	A	T	IGV	non-H3K9me3	Non-H3K9me3
Supercontig_12.2	960042	WT-5AzC-MA3	G	C	IGV	non-H3K9me3	Non-H3K9me3
Supercontig_12.2	961651	WT-5AzC-MA5	G	C	IGV	non-H3K9me3	Non-H3K9me3
Supercontig_12.2	964668	WT-5AzC-MA3	C	G	IGV	non-H3K9me3	Non-H3K9me3
Supercontig_12.2	990891	WT-5AzC-MA5	C	G	IGV	non-H3K9me3	Non-H3K9me3
Supercontig_12.2	991406	WT-5AzC-MA6	G	T	IGV	non-H3K9me3	Non-H3K9me3
Supercontig_12.2	1005270	WT-5AzC-MA6	G	A	IGV	non-H3K9me3	Non-H3K9me3
Supercontig_12.2	1018542	WT-5AzC-MA1	A	G	IGV	H3K9me3	Non-PR
Supercontig_12.2	1059800	WT-5AzC-MA2	C	G	IGV	non-H3K9me3	Non-H3K9me3
Supercontig_12.2	1095579	WT-5AzC-MA2	G	C	IGV	H3K9me3	Non-PR
Supercontig_12.2	1099066	WT-5AzC-MA3	C	A	IGV	H3K9me3	Non-PR
Supercontig_12.2	1102921	WT-5AzC-MA5	G	T	IGV	H3K9me3	Non-PR
Supercontig_12.2	1103498	WT-5AzC-MA4	C	T	IGV	H3K9me3	Non-PR
Supercontig_12.2	1109693	WT-5AzC-MA4	C	G	IGV	H3K9me3	Non-PR
Supercontig_12.2	1113749	WT-5AzC-MA3	A	C	IGV	H3K9me3	Non-PR
Supercontig_12.2	1113802	WT-5AzC-MA4	G	C	IGV	H3K9me3	Non-PR
Supercontig_12.2	1116975	WT-5AzC-MA4	T	C	IGV	H3K9me3	Non-PR
Supercontig_12.2	1127981	WT-5AzC-MA1	A	G	IGV	H3K9me3	Non-PR
Supercontig_12.2	1130541	WT-5AzC-MA2	A	C	IGV	H3K9me3	Non-PR
Supercontig_12.2	1138175	WT-5AzC-MA2	C	A	IGV	H3K9me3	Non-PR
Supercontig_12.2	1142162	WT-5AzC-MA3	C	T	IGV	H3K9me3	Non-PR
Supercontig_12.2	1163250	WT-5AzC-MA4	G	C	IGV	H3K9me3	Non-PR
Supercontig_12.2	1167332	WT-5AzC-MA5	C	G	IGV	H3K9me3	Non-PR
Supercontig_12.2	1170500	WT-5AzC-MA2	C	G	IGV	H3K9me3	Non-PR
Supercontig_12.2	1180136	WT-5AzC-MA3	C	G	IGV	H3K9me3	PR
Supercontig_12.2	1188100	WT-5AzC-MA6	A	T	IGV	H3K9me3	PR
Supercontig_12.2	1193974	WT-5AzC-MA3	C	A	IGV	H3K9me3	PR
Supercontig_12.2	1194853	WT-5AzC-MA4	C	A	IGV	H3K9me3	Non-PR
Supercontig_12.2	1198477	WT-5AzC-MA6	T	C	IGV	H3K9me3	PR
Supercontig_12.2	1199816	WT-5AzC-MA1	T	A	IGV	H3K9me3	PR
Supercontig_12.2	1205969	WT-5AzC-MA5	C	T	IGV	H3K9me3	PR
Supercontig_12.2	1210274	WT-5AzC-MA2	C	G	IGV	H3K9me3	PR
Supercontig_12.2	1215270	WT-5AzC-MA1	C	G	IGV	H3K9me3	PR
Supercontig_12.2	1217434	WT-5AzC-MA5	A	G	IGV	H3K9me3	PR
Supercontig_12.2	1219850	WT-5AzC-MA3	C	G	IGV	H3K9me3	PR
Supercontig_12.2	1221455	WT-5AzC-MA6	C	T	IGV	H3K9me3	PR
Supercontig_12.2	1233656	WT-5AzC-MA5	T	A	IGV	H3K9me3	PR
Supercontig_12.2	1238789	WT-5AzC-MA2	C	G	IGV	H3K9me3	PR
Supercontig_12.2	1245556	WT-5AzC-MA3	C	T	IGV	H3K9me3	PR
Supercontig_12.2	1249636	WT-5AzC-MA3	C	G	IGV	H3K9me3	PR
Supercontig_12.2	1253864	WT-5AzC-MA1	T	A	IGV	H3K9me3	PR
Supercontig_12.2	1254164	WT-5AzC-MA3	A	G	IGV	H3K9me3	Non-PR
Supercontig_12.2	1260124	WT-5AzC-MA1	G	C	IGV	H3K9me3	PR
Supercontig_12.2	1265909	WT-5AzC-MA2	C	A	IGV	H3K9me3	PR
Supercontig_12.2	1267158	WT-5AzC-MA1	T	C	IGV	H3K9me3	PR
Supercontig_12.2	1268880	WT-5AzC-MA1	A	C	IGV	H3K9me3	PR
Supercontig_12.2	1270919	WT-5AzC-MA2	G	A	IGV	H3K9me3	PR
Supercontig_12.2	1277958	WT-5AzC-MA2	G	C	IGV	H3K9me3	PR
Supercontig_12.2	1279379	WT-5AzC-MA3	T	C	IGV	H3K9me3	PR
Supercontig_12.2	1282465	WT-5AzC-MA2	A	C	IGV	H3K9me3	PR
Supercontig_12.2	1283824	WT-5AzC-MA4	A	G	IGV	H3K9me3	PR
Supercontig_12.2	1284315	WT-5AzC-MA3	A	G	IGV	H3K9me3	PR
Supercontig_12.2	1288610	WT-5AzC-MA5	C	G	IGV	H3K9me3	PR
Supercontig_12.2	1288616	WT-5AzC-MA3	C	A	IGV	H3K9me3	PR
Supercontig_12.2	1289441	WT-5AzC-MA1	G	C	IGV	H3K9me3	PR
Supercontig_12.2	1294737	WT-5AzC-MA6	T	C	IGV	H3K9me3	PR
Supercontig_12.2	1296418	WT-5AzC-MA3	G	C	IGV	H3K9me3	PR
Supercontig_12.2	1297405	WT-5AzC-MA5	T	C	IGV	H3K9me3	PR
Supercontig_12.2	1299709	WT-5AzC-MA1	C	G	IGV	H3K9me3	PR
Supercontig_12.2	1307125	WT-5AzC-MA5	C	A	IGV	H3K9me3	PR
Supercontig_12.2	1309844	WT-5AzC-MA2	G	A	IGV	H3K9me3	PR
Supercontig_12.2	1317257	WT-5AzC-MA2	G	A	IGV	H3K9me3	PR
Supercontig_12.2	1321021	WT-5AzC-MA6	T	C	IGV	H3K9me3	PR
Supercontig_12.2	1324576	WT-5AzC-MA6	C	G	IGV	H3K9me3	PR
Supercontig_12.2	1337343	WT-5AzC-MA4	T	C	IGV	H3K9me3	PR
Supercontig_12.2	1339525	WT-5AzC-MA5	C	G	IGV	H3K9me3	PR
Supercontig_12.2	1340560	WT-5AzC-MA5	G	T	IGV	H3K9me3	PR
Supercontig_12.2	1341434	WT-5AzC-MA2	C	G	IGV	H3K9me3	Non-PR
Supercontig_12.2	1364561	WT-5AzC-MA5	T	A	IGV	H3K9me3	Non-PR
Supercontig_12.2	1430354	WT-5AzC-MA4	G	C	IGV	non-H3K9me3	Non-H3K9me3
Supercontig_12.2	1450658	WT-5AzC-MA4	G	C	IGV	non-H3K9me3	Non-H3K9me3
Supercontig_12.2	1483430	WT-5AzC-MA2	C	G	IGV	non-H3K9me3	Non-H3K9me3
Supercontig_12.2	1495747	WT-5AzC-MA5	C	G	IGV	non-H3K9me3	Non-H3K9me3
Supercontig_12.2	1509137	WT-5AzC-MA1	C	G	IGV	non-H3K9me3	Non-H3K9me3
Supercontig_12.2	1528031	WT-5AzC-MA2	C	G	IGV	non-H3K9me3	Non-H3K9me3
Supercontig_12.2	1534192	WT-5AzC-MA3	G	T	IGV	non-H3K9me3	Non-H3K9me3
Supercontig_12.2	1538470	WT-5AzC-MA5	C	G	IGV	non-H3K9me3	Non-H3K9me3
Supercontig_12.2	1542551	WT-5AzC-MA2	G	C	IGV	non-H3K9me3	Non-H3K9me3
Supercontig_12.2	1574382	WT-5AzC-MA4	C	G	IGV	non-H3K9me3	Non-H3K9me3
Supercontig_12.2	1596023	WT-5AzC-MA5	C	G	IGV	non-H3K9me3	Non-H3K9me3
Supercontig_12.2	1597489	WT-5AzC-MA5	G	C	IGV	non-H3K9me3	Non-H3K9me3
Supercontig_12.2	1646011	WT-5AzC-MA1	T	C	IGV	non-H3K9me3	Non-H3K9me3
Supercontig_12.2	1674135	WT-5AzC-MA3	C	G	IGV	non-H3K9me3	Non-H3K9me3
Supercontig_12.2	1676497	WT-5AzC-MA2	C	G	IGV	non-H3K9me3	Non-H3K9me3
Supercontig_12.2	1677448	WT-5AzC-MA5	A	G	IGV	non-H3K9me3	Non-H3K9me3
Supercontig_12.2	1692901	WT-5AzC-MA3	C	A	IGV	non-H3K9me3	Non-H3K9me3
Supercontig_12.2	1739124	WT-5AzC-MA4	C	T	IGV	non-H3K9me3	Non-H3K9me3
Supercontig_12.2	1752455	WT-5AzC-MA4	G	A	IGV	non-H3K9me3	Non-H3K9me3
Supercontig_12.2	1752680	WT-5AzC-MA3	C	G	IGV	non-H3K9me3	Non-H3K9me3
Supercontig_12.2	1755287	WT-5AzC-MA2	T	C	IGV	non-H3K9me3	Non-H3K9me3
Supercontig_12.2	1762163	WT-5AzC-MA2	C	G	IGV	non-H3K9me3	Non-H3K9me3
Supercontig_12.2	1776619	WT-5AzC-MA3	G	C	IGV	non-H3K9me3	Non-H3K9me3
Supercontig_12.2	1792462	WT-5AzC-MA1	C	T	IGV	non-H3K9me3	Non-H3K9me3
Supercontig_12.2	1812339	WT-5AzC-MA4	C	G	IGV	non-H3K9me3	Non-H3K9me3
Supercontig_12.2	1812924	WT-5AzC-MA5	G	C	IGV	non-H3K9me3	Non-H3K9me3
Supercontig_12.2	1820519	WT-5AzC-MA3	A	G	IGV	non-H3K9me3	Non-H3K9me3
Supercontig_12.2	1821186	WT-5AzC-MA4	C	G	IGV	non-H3K9me3	Non-H3K9me3
Supercontig_12.2	1835308	WT-5AzC-MA1	G	C	IGV	non-H3K9me3	Non-H3K9me3
Supercontig_12.2	1836908	WT-5AzC-MA1	C	T	IGV	non-H3K9me3	Non-H3K9me3
Supercontig_12.2	1854193	WT-5AzC-MA6	C	G	IGV	non-H3K9me3	Non-H3K9me3
Supercontig_12.2	1859467	WT-5AzC-MA1	G	A	IGV	non-H3K9me3	Non-H3K9me3
Supercontig_12.2	1862816	WT-5AzC-MA2	G	C	IGV	non-H3K9me3	Non-H3K9me3
Supercontig_12.2	1881051	WT-5AzC-MA3	C	G	IGV	non-H3K9me3	Non-H3K9me3
Supercontig_12.2	1884557	WT-5AzC-MA2	G	C	IGV	non-H3K9me3	Non-H3K9me3
Supercontig_12.2	1897396	WT-5AzC-MA6	C	T	IGV	non-H3K9me3	Non-H3K9me3
Supercontig_12.2	1897956	WT-5AzC-MA4	C	T	IGV	non-H3K9me3	Non-H3K9me3
Supercontig_12.2	1897981	WT-5AzC-MA4	G	C	IGV	non-H3K9me3	Non-H3K9me3
Supercontig_12.2	1898963	WT-5AzC-MA2	C	G	IGV	non-H3K9me3	Non-H3K9me3
Supercontig_12.2	1919231	WT-5AzC-MA3	G	C	IGV	non-H3K9me3	Non-H3K9me3
Supercontig_12.2	1926975	WT-5AzC-MA3	G	C	IGV	non-H3K9me3	Non-H3K9me3
Supercontig_12.2	1928382	WT-5AzC-MA4	C	T	IGV	non-H3K9me3	Non-H3K9me3
Supercontig_12.2	1941583	WT-5AzC-MA4	C	G	IGV	non-H3K9me3	Non-H3K9me3
Supercontig_12.2	1961680	WT-5AzC-MA3	G	C	IGV	non-H3K9me3	Non-H3K9me3
Supercontig_12.2	1964693	WT-5AzC-MA3	G	C	IGV	non-H3K9me3	Non-H3K9me3
Supercontig_12.2	1965175	WT-5AzC-MA3	C	G	IGV	non-H3K9me3	Non-H3K9me3
Supercontig_12.2	1991435	WT-5AzC-MA5	T	C	IGV	H3K9me3	Non-PR
Supercontig_12.2	2027855	WT-5AzC-MA5	C	T	IGV	non-H3K9me3	Non-H3K9me3
Supercontig_12.2	2037859	WT-5AzC-MA1	G	C	IGV	non-H3K9me3	Non-H3K9me3
Supercontig_12.2	2045137	WT-5AzC-MA5	C	G	IGV	non-H3K9me3	Non-H3K9me3
Supercontig_12.2	2046303	WT-5AzC-MA3	G	C	IGV	non-H3K9me3	Non-H3K9me3
Supercontig_12.2	2053099	WT-5AzC-MA4	G	T	IGV	non-H3K9me3	Non-H3K9me3
Supercontig_12.2	2069628	WT-5AzC-MA6	C	G	IGV	non-H3K9me3	Non-H3K9me3
Supercontig_12.2	2078788	WT-5AzC-MA2	G	C	IGV	non-H3K9me3	Non-H3K9me3
Supercontig_12.2	2100117	WT-5AzC-MA2	C	G	IGV	non-H3K9me3	Non-H3K9me3
Supercontig_12.2	2123833	WT-5AzC-MA6	A	G	IGV	H3K9me3	Non-PR
Supercontig_12.2	2129689	WT-5AzC-MA3	A	C	IGV	H3K9me3	Non-PR
Supercontig_12.2	2136686	WT-5AzC-MA3	A	G	IGV	H3K9me3	Non-PR
Supercontig_12.2	2139493	WT-5AzC-MA3	A	G	IGV	H3K9me3	Non-PR
Supercontig_12.2	2147493	WT-5AzC-MA1	T	C	IGV	H3K9me3	Non-PR
Supercontig_12.2	2156141	WT-5AzC-MA2	T	C	IGV	H3K9me3	Non-PR
Supercontig_12.2	2159638	WT-5AzC-MA5	T	C	IGV	H3K9me3	Non-PR
Supercontig_12.2	2160020	WT-5AzC-MA4	G	T	IGV	H3K9me3	Non-PR
Supercontig_12.2	2197140	WT-5AzC-MA5	G	T	IGV	non-H3K9me3	Non-H3K9me3
Supercontig_12.2	2206366	WT-5AzC-MA4	C	G	IGV	non-H3K9me3	Non-H3K9me3
Supercontig_12.2	2233262	WT-5AzC-MA1	T	A	IGV	H3K9me3	Non-PR
Supercontig_12.2	2237103	WT-5AzC-MA3	C	T	IGV	non-H3K9me3	Non-H3K9me3
Supercontig_12.2	2248920	WT-5AzC-MA2	G	T	IGV	non-H3K9me3	Non-H3K9me3
Supercontig_12.2	2260158	WT-5AzC-MA2	G	C	IGV	non-H3K9me3	Non-H3K9me3
Supercontig_12.2	2264242	WT-5AzC-MA4	C	G	IGV	non-H3K9me3	Non-H3K9me3
Supercontig_12.2	2320099	WT-5AzC-MA6	G	C	IGV	non-H3K9me3	Non-H3K9me3
Supercontig_12.2	2335128	WT-5AzC-MA4	C	G	IGV	non-H3K9me3	Non-H3K9me3
Supercontig_12.2	2345760	WT-5AzC-MA6	C	G	IGV	non-H3K9me3	Non-H3K9me3
Supercontig_12.2	2348212	WT-5AzC-MA2	C	G	IGV	non-H3K9me3	Non-H3K9me3
Supercontig_12.2	2432124	WT-5AzC-MA2	C	G	IGV	non-H3K9me3	Non-H3K9me3
Supercontig_12.2	2440639	WT-5AzC-MA5	G	C	IGV	non-H3K9me3	Non-H3K9me3
Supercontig_12.2	2446085	WT-5AzC-MA1	C	T	IGV	non-H3K9me3	Non-H3K9me3
Supercontig_12.2	2480586	WT-5AzC-MA4	G	C	IGV	non-H3K9me3	Non-H3K9me3
Supercontig_12.2	2490281	WT-5AzC-MA1	G	C	IGV	non-H3K9me3	Non-H3K9me3
Supercontig_12.2	2500589	WT-5AzC-MA4	C	G	IGV	non-H3K9me3	Non-H3K9me3
Supercontig_12.2	2523276	WT-5AzC-MA4	G	C	IGV	non-H3K9me3	Non-H3K9me3
Supercontig_12.2	2544103	WT-5AzC-MA1	C	A	IGV	non-H3K9me3	Non-H3K9me3
Supercontig_12.2	2550723	WT-5AzC-MA4	C	G	IGV	non-H3K9me3	Non-H3K9me3
Supercontig_12.2	2558463	WT-5AzC-MA1	C	A	IGV	non-H3K9me3	Non-H3K9me3
Supercontig_12.2	2596064	WT-5AzC-MA6	C	G	IGV	non-H3K9me3	Non-H3K9me3
Supercontig_12.2	2598844	WT-5AzC-MA2	G	C	IGV	non-H3K9me3	Non-H3K9me3
Supercontig_12.2	2647157	WT-5AzC-MA2	C	G	IGV	non-H3K9me3	Non-H3K9me3
Supercontig_12.2	2666567	WT-5AzC-MA4	C	T	IGV	non-H3K9me3	Non-H3K9me3
Supercontig_12.2	2686031	WT-5AzC-MA6	C	T	IGV	non-H3K9me3	Non-H3K9me3
Supercontig_12.2	2714370	WT-5AzC-MA6	G	C	IGV	non-H3K9me3	Non-H3K9me3
Supercontig_12.2	2718394	WT-5AzC-MA2	C	G	IGV	non-H3K9me3	Non-H3K9me3
Supercontig_12.2	2725749	WT-5AzC-MA1	G	C	IGV	non-H3K9me3	Non-H3K9me3
Supercontig_12.2	2734545	WT-5AzC-MA1	G	C	IGV	non-H3K9me3	Non-H3K9me3
Supercontig_12.2	2747628	WT-5AzC-MA2	G	A	IGV	non-H3K9me3	Non-H3K9me3
Supercontig_12.2	2774004	WT-5AzC-MA2	C	G	IGV	non-H3K9me3	Non-H3K9me3
Supercontig_12.2	2799064	WT-5AzC-MA4	C	G	IGV	non-H3K9me3	Non-H3K9me3
Supercontig_12.2	2857329	WT-5AzC-MA4	C	G	IGV	non-H3K9me3	Non-H3K9me3
Supercontig_12.2	2900030	WT-5AzC-MA3	C	A	IGV	non-H3K9me3	Non-H3K9me3
Supercontig_12.2	2903685	WT-5AzC-MA3	A	T	IGV	H3K9me3	Non-PR
Supercontig_12.2	2908107	WT-5AzC-MA1	G	C	IGV	H3K9me3	Non-PR
Supercontig_12.2	2915447	WT-5AzC-MA5	G	T	IGV	H3K9me3	Non-PR
Supercontig_12.2	2920267	WT-5AzC-MA1	G	C	IGV	H3K9me3	Non-PR
Supercontig_12.2	2923091	WT-5AzC-MA4	C	G	IGV	non-H3K9me3	Non-H3K9me3
Supercontig_12.2	2923297	WT-5AzC-MA3	C	T	IGV	non-H3K9me3	Non-H3K9me3
Supercontig_12.2	3079654	WT-5AzC-MA5	T	C	IGV	non-H3K9me3	Non-H3K9me3
Supercontig_12.2	3083108	WT-5AzC-MA3	T	C	IGV	non-H3K9me3	Non-H3K9me3
Supercontig_12.2	3094242	WT-5AzC-MA1	G	C	IGV	non-H3K9me3	Non-H3K9me3
Supercontig_12.2	3113617	WT-5AzC-MA5	T	A	IGV	non-H3K9me3	Non-H3K9me3
Supercontig_12.2	3125278	WT-5AzC-MA6	C	G	IGV	non-H3K9me3	Non-H3K9me3
Supercontig_12.2	3125935	WT-5AzC-MA3	C	G	IGV	non-H3K9me3	Non-H3K9me3
Supercontig_12.2	3134045	WT-5AzC-MA4	C	G	IGV	non-H3K9me3	Non-H3K9me3
Supercontig_12.2	3137700	WT-5AzC-MA4	C	G	IGV	non-H3K9me3	Non-H3K9me3
Supercontig_12.2	3180640	WT-5AzC-MA1	G	C	IGV	non-H3K9me3	Non-H3K9me3
Supercontig_12.2	3202670	WT-5AzC-MA5	T	C	IGV	non-H3K9me3	Non-H3K9me3
Supercontig_12.2	3240052	WT-5AzC-MA3	G	C	IGV	non-H3K9me3	Non-H3K9me3
Supercontig_12.2	3261445	WT-5AzC-MA6	G	C	IGV	non-H3K9me3	Non-H3K9me3
Supercontig_12.2	3276867	WT-5AzC-MA5	T	C	IGV	non-H3K9me3	Non-H3K9me3
Supercontig_12.2	3284438	WT-5AzC-MA4	C	G	IGV	non-H3K9me3	Non-H3K9me3
Supercontig_12.2	3293354	WT-5AzC-MA2	G	A	IGV	non-H3K9me3	Non-H3K9me3
Supercontig_12.2	3303969	WT-5AzC-MA4	C	G	IGV	H3K9me3	Non-PR
Supercontig_12.2	3304314	WT-5AzC-MA1	T	C	IGV	H3K9me3	Non-PR
Supercontig_12.2	3314658	WT-5AzC-MA1	C	T	IGV	H3K9me3	Non-PR
Supercontig_12.2	3363822	WT-5AzC-MA1	G	T	IGV	non-H3K9me3	Non-H3K9me3
Supercontig_12.2	3372400	WT-5AzC-MA5	T	C	IGV	H3K9me3	Non-PR
Supercontig_12.2	3407993	WT-5AzC-MA4	G	C	IGV	non-H3K9me3	Non-H3K9me3
Supercontig_12.2	3416889	WT-5AzC-MA4	C	G	IGV	non-H3K9me3	Non-H3K9me3
Supercontig_12.2	3425855	WT-5AzC-MA1	T	A	IGV	non-H3K9me3	Non-H3K9me3
Supercontig_12.2	3441610	WT-5AzC-MA1	T	G	IGV	non-H3K9me3	Non-H3K9me3
Supercontig_12.2	3441763	WT-5AzC-MA2	G	C	IGV	non-H3K9me3	Non-H3K9me3
Supercontig_12.2	3442820	WT-5AzC-MA6	G	C	IGV	non-H3K9me3	Non-H3K9me3
Supercontig_12.2	3448492	WT-5AzC-MA4	C	T	IGV	non-H3K9me3	Non-H3K9me3
Supercontig_12.2	3468846	WT-5AzC-MA3	G	C	IGV	non-H3K9me3	Non-H3K9me3
Supercontig_12.2	3469919	WT-5AzC-MA1	G	C	IGV	non-H3K9me3	Non-H3K9me3
Supercontig_12.2	3481014	WT-5AzC-MA2	G	C	IGV	non-H3K9me3	Non-H3K9me3
Supercontig_12.2	3486443	WT-5AzC-MA6	C	G	IGV	non-H3K9me3	Non-H3K9me3
Supercontig_12.2	3486839	WT-5AzC-MA5	G	C	IGV	non-H3K9me3	Non-H3K9me3
Supercontig_12.2	3501579	WT-5AzC-MA3	G	C	IGV	H3K9me3	Non-PR
Supercontig_12.2	3503143	WT-5AzC-MA5	C	G	IGV	non-H3K9me3	Non-H3K9me3
Supercontig_12.2	3517983	WT-5AzC-MA5	C	G	IGV	non-H3K9me3	Non-H3K9me3
Supercontig_12.2	3523227	WT-5AzC-MA1	G	C	IGV	non-H3K9me3	Non-H3K9me3
Supercontig_12.2	3532068	WT-5AzC-MA1	C	G	IGV	non-H3K9me3	Non-H3K9me3
Supercontig_12.2	3554116	WT-5AzC-MA4	C	G	IGV	non-H3K9me3	Non-H3K9me3
Supercontig_12.2	3555085	WT-5AzC-MA4	G	C	IGV	non-H3K9me3	Non-H3K9me3
Supercontig_12.2	3564719	WT-5AzC-MA5	C	G	IGV	non-H3K9me3	Non-H3K9me3
Supercontig_12.2	3564927	WT-5AzC-MA5	C	G	IGV	non-H3K9me3	Non-H3K9me3
Supercontig_12.2	3568047	WT-5AzC-MA2	G	C	IGV	non-H3K9me3	Non-H3K9me3
Supercontig_12.2	3573558	WT-5AzC-MA4	G	C	IGV	non-H3K9me3	Non-H3K9me3
Supercontig_12.2	3603606	WT-5AzC-MA1	C	A	IGV	H3K9me3	Non-PR
Supercontig_12.2	3608595	WT-5AzC-MA3	A	C	IGV	H3K9me3	Non-PR
Supercontig_12.2	3621853	WT-5AzC-MA1	C	G	IGV	H3K9me3	Non-PR
Supercontig_12.2	3623067	WT-5AzC-MA1	A	T	IGV	H3K9me3	Non-PR
Supercontig_12.2	3627659	WT-5AzC-MA5	A	G	IGV	H3K9me3	Non-PR
Supercontig_12.2	3630095	WT-5AzC-MA3	A	G	IGV	H3K9me3	Non-PR
Supercontig_12.2	3636702	WT-5AzC-MA4	A	G	IGV	H3K9me3	Non-PR
Supercontig_12.2	3647083	WT-5AzC-MA4	T	C	IGV	H3K9me3	Non-PR
Supercontig_12.2	3650454	WT-5AzC-MA4	C	T	IGV	H3K9me3	Non-PR
Supercontig_12.2	3673650	WT-5AzC-MA5	C	T	IGV	H3K9me3	Non-PR
Supercontig_12.2	3674369	WT-5AzC-MA4	C	T	IGV	H3K9me3	Non-PR
Supercontig_12.2	3684408	WT-5AzC-MA3	G	A	IGV	H3K9me3	Non-PR
Supercontig_12.2	3698260	WT-5AzC-MA2	C	T	IGV	H3K9me3	Non-PR
Supercontig_12.2	3758871	WT-5AzC-MA2	G	C	IGV	non-H3K9me3	Non-H3K9me3
Supercontig_12.2	3769213	WT-5AzC-MA5	C	G	IGV	non-H3K9me3	Non-H3K9me3
Supercontig_12.2	3779212	WT-5AzC-MA5	C	A	IGV	non-H3K9me3	Non-H3K9me3
Supercontig_12.2	3797293	WT-5AzC-MA4	T	C	IGV	non-H3K9me3	Non-H3K9me3
Supercontig_12.2	3805267	WT-5AzC-MA3	G	C	IGV	non-H3K9me3	Non-H3K9me3
Supercontig_12.2	3811881	WT-5AzC-MA3	C	G	IGV	non-H3K9me3	Non-H3K9me3
Supercontig_12.2	3812325	WT-5AzC-MA5	G	C	IGV	non-H3K9me3	Non-H3K9me3
Supercontig_12.2	3814558	WT-5AzC-MA5	C	G	IGV	non-H3K9me3	Non-H3K9me3
Supercontig_12.2	3827354	WT-5AzC-MA5	G	T	IGV	non-H3K9me3	Non-H3K9me3
Supercontig_12.2	3850808	WT-5AzC-MA5	G	C	IGV	non-H3K9me3	Non-H3K9me3
Supercontig_12.2	3875855	WT-5AzC-MA3	C	G	IGV	non-H3K9me3	Non-H3K9me3
Supercontig_12.2	3889395	WT-5AzC-MA5	C	T	IGV	H3K9me3	Non-PR
Supercontig_12.2	3891100	WT-5AzC-MA5	C	G	IGV	H3K9me3	Non-PR
Supercontig_12.2	3896446	WT-5AzC-MA1	C	G	IGV	H3K9me3	Non-PR
Supercontig_12.2	3897955	WT-5AzC-MA6	G	A	IGV	H3K9me3	Non-PR
Supercontig_12.2	3908596	WT-5AzC-MA5	T	C	IGV	H3K9me3	Non-PR
Supercontig_12.2	3909386	WT-5AzC-MA5	T	A	IGV	H3K9me3	Non-PR
Supercontig_12.2	3913781	WT-5AzC-MA4	G	C	IGV	H3K9me3	Non-PR
Supercontig_12.2	3914277	WT-5AzC-MA2	G	C	IGV	H3K9me3	Non-PR
Supercontig_12.2	3915476	WT-5AzC-MA1	A	T	IGV	H3K9me3	Non-PR
Supercontig_12.2	3916417	WT-5AzC-MA4	A	C	IGV	H3K9me3	Non-PR
Supercontig_12.2	3918785	WT-5AzC-MA3	A	G	IGV	H3K9me3	Non-PR
Supercontig_12.2	3924463	WT-5AzC-MA4	C	G	IGV	H3K9me3	Non-PR
Supercontig_12.2	3947627	WT-5AzC-MA1	G	C	IGV	non-H3K9me3	Non-H3K9me3
Supercontig_12.2	3949382	WT-5AzC-MA4	C	T	IGV	non-H3K9me3	Non-H3K9me3
Supercontig_12.2	3956417	WT-5AzC-MA3	A	C	IGV	non-H3K9me3	Non-H3K9me3
Supercontig_12.2	3970433	WT-5AzC-MA5	G	C	IGV	non-H3K9me3	Non-H3K9me3
Supercontig_12.2	3971004	WT-5AzC-MA2	G	C	IGV	non-H3K9me3	Non-H3K9me3
Supercontig_12.2	4011884	WT-5AzC-MA4	C	T	IGV	non-H3K9me3	Non-H3K9me3
Supercontig_12.2	4028397	WT-5AzC-MA5	C	G	IGV	non-H3K9me3	Non-H3K9me3
Supercontig_12.2	4031510	WT-5AzC-MA1	C	T	IGV	non-H3K9me3	Non-H3K9me3
Supercontig_12.2	4058448	WT-5AzC-MA6	G	C	IGV	non-H3K9me3	Non-H3K9me3
Supercontig_12.2	4080092	WT-5AzC-MA1	G	C	IGV	non-H3K9me3	Non-H3K9me3
Supercontig_12.2	4095696	WT-5AzC-MA4	C	G	IGV	non-H3K9me3	Non-H3K9me3
Supercontig_12.2	4100088	WT-5AzC-MA4	T	G	IGV	H3K9me3	Non-PR
Supercontig_12.2	4100733	WT-5AzC-MA4	G	C	IGV	H3K9me3	Non-PR
Supercontig_12.2	4104472	WT-5AzC-MA4	T	A	IGV	H3K9me3	Non-PR
Supercontig_12.2	4104543	WT-5AzC-MA5	T	A	IGV	H3K9me3	Non-PR
Supercontig_12.2	4108018	WT-5AzC-MA3	T	G	IGV	H3K9me3	Non-PR
Supercontig_12.2	4119104	WT-5AzC-MA4	T	C	IGV	H3K9me3	Non-PR
Supercontig_12.2	4141110	WT-5AzC-MA1	A	G	IGV	H3K9me3	Non-PR
Supercontig_12.2	4142131	WT-5AzC-MA3	G	C	IGV	H3K9me3	Non-PR
Supercontig_12.2	4147200	WT-5AzC-MA5	C	G	IGV	non-H3K9me3	Non-H3K9me3
Supercontig_12.2	4151791	WT-5AzC-MA4	C	G	IGV	non-H3K9me3	Non-H3K9me3
Supercontig_12.2	4158231	WT-5AzC-MA2	G	C	IGV	H3K9me3	Non-PR
Supercontig_12.2	4169707	WT-5AzC-MA5	C	A	IGV	non-H3K9me3	Non-H3K9me3
Supercontig_12.2	4180044	WT-5AzC-MA5	G	C	IGV	non-H3K9me3	Non-H3K9me3
Supercontig_12.2	4202492	WT-5AzC-MA3	G	C	IGV	non-H3K9me3	Non-H3K9me3
Supercontig_12.2	4206494	WT-5AzC-MA5	G	C	IGV	H3K9me3	Non-PR
Supercontig_12.2	4210840	WT-5AzC-MA4	G	C	IGV	non-H3K9me3	Non-H3K9me3
Supercontig_12.2	4237607	WT-5AzC-MA1	C	G	IGV	non-H3K9me3	Non-H3K9me3
Supercontig_12.2	4254183	WT-5AzC-MA3	C	G	IGV	H3K9me3	Non-PR
Supercontig_12.2	4256251	WT-5AzC-MA3	C	G	IGV	H3K9me3	Non-PR
Supercontig_12.2	4258315	WT-5AzC-MA4	A	T	IGV	H3K9me3	Non-PR
Supercontig_12.2	4259710	WT-5AzC-MA2	T	C	IGV	H3K9me3	Non-PR
Supercontig_12.2	4294864	WT-5AzC-MA1	G	C	IGV	non-H3K9me3	Non-H3K9me3
Supercontig_12.2	4295975	WT-5AzC-MA6	C	T	IGV	non-H3K9me3	Non-H3K9me3
Supercontig_12.2	4312069	WT-5AzC-MA1	G	A	IGV	non-H3K9me3	Non-H3K9me3
Supercontig_12.2	4314162	WT-5AzC-MA5	T	G	IGV	non-H3K9me3	Non-H3K9me3
Supercontig_12.2	4328044	WT-5AzC-MA5	G	A	IGV	non-H3K9me3	Non-H3K9me3
Supercontig_12.2	4337180	WT-5AzC-MA1	G	C	IGV	non-H3K9me3	Non-H3K9me3
Supercontig_12.2	4349743	WT-5AzC-MA4	T	C	IGV	H3K9me3	Non-PR
Supercontig_12.2	4357699	WT-5AzC-MA5	T	C	IGV	H3K9me3	Non-PR
Supercontig_12.2	4359780	WT-5AzC-MA1	G	C	IGV	non-H3K9me3	Non-H3K9me3
Supercontig_12.2	4374365	WT-5AzC-MA4	G	A	IGV	non-H3K9me3	Non-H3K9me3
Supercontig_12.2	4384617	WT-5AzC-MA5	G	C	IGV	non-H3K9me3	Non-H3K9me3
Supercontig_12.2	4413236	WT-5AzC-MA1	G	C	IGV	non-H3K9me3	Non-H3K9me3
Supercontig_12.2	4424699	WT-5AzC-MA5	C	A	IGV	non-H3K9me3	Non-H3K9me3
Supercontig_12.2	4439840	WT-5AzC-MA4	C	T	IGV	non-H3K9me3	Non-H3K9me3
Supercontig_12.2	4442675	WT-5AzC-MA3	G	C	IGV	non-H3K9me3	Non-H3K9me3
Supercontig_12.2	4460897	WT-5AzC-MA4	C	G	IGV	non-H3K9me3	Non-H3K9me3
Supercontig_12.3	4054	WT-5AzC-MA5	G	C	IGV	H3K9me3	Non-PR
Supercontig_12.3	5275	WT-5AzC-MA5	C	A	IGV	H3K9me3	Non-PR
Supercontig_12.3	7004	WT-5AzC-MA2	G	T	IGV	H3K9me3	Non-PR
Supercontig_12.3	27562	WT-5AzC-MA1	C	G	IGV	non-H3K9me3	Non-H3K9me3
Supercontig_12.3	27744	WT-5AzC-MA5	G	C	IGV	non-H3K9me3	Non-H3K9me3
Supercontig_12.3	27822	WT-5AzC-MA4	C	T	IGV	non-H3K9me3	Non-H3K9me3
Supercontig_12.3	29310	WT-5AzC-MA4	G	C	IGV	non-H3K9me3	Non-H3K9me3
Supercontig_12.3	66240	WT-5AzC-MA4	G	A	IGV	H3K9me3	Non-PR
Supercontig_12.3	67896	WT-5AzC-MA4	G	C	IGV	H3K9me3	Non-PR
Supercontig_12.3	76152	WT-5AzC-MA4	A	G	IGV	H3K9me3	Non-PR
Supercontig_12.3	91012	WT-5AzC-MA3	G	A	IGV	non-H3K9me3	Non-H3K9me3
Supercontig_12.3	126384	WT-5AzC-MA3	C	G	IGV	non-H3K9me3	Non-H3K9me3
Supercontig_12.3	127288	WT-5AzC-MA1	C	G	IGV	non-H3K9me3	Non-H3K9me3
Supercontig_12.3	134720	WT-5AzC-MA4	G	A	IGV	H3K9me3	Non-PR
Supercontig_12.3	146296	WT-5AzC-MA4	G	T	IGV	H3K9me3	Non-PR
Supercontig_12.3	146949	WT-5AzC-MA6	G	A	IGV	H3K9me3	Non-PR
Supercontig_12.3	157558	WT-5AzC-MA4	G	C	IGV	non-H3K9me3	Non-H3K9me3
Supercontig_12.3	167824	WT-5AzC-MA5	G	A	IGV	non-H3K9me3	Non-H3K9me3
Supercontig_12.3	169931	WT-5AzC-MA5	G	C	IGV	non-H3K9me3	Non-H3K9me3
Supercontig_12.3	170567	WT-5AzC-MA4	C	G	IGV	non-H3K9me3	Non-H3K9me3
Supercontig_12.3	187568	WT-5AzC-MA5	A	G	IGV	H3K9me3	Non-PR
Supercontig_12.3	193003	WT-5AzC-MA1	G	C	IGV	non-H3K9me3	Non-H3K9me3
Supercontig_12.3	196321	WT-5AzC-MA2	C	G	IGV	non-H3K9me3	Non-H3K9me3
Supercontig_12.3	202379	WT-5AzC-MA3	C	G	IGV	non-H3K9me3	Non-H3K9me3
Supercontig_12.3	204814	WT-5AzC-MA1	A	G	IGV	non-H3K9me3	Non-H3K9me3
Supercontig_12.3	211423	WT-5AzC-MA5	G	C	IGV	non-H3K9me3	Non-H3K9me3
Supercontig_12.3	223231	WT-5AzC-MA2	C	A	IGV	non-H3K9me3	Non-H3K9me3
Supercontig_12.3	231873	WT-5AzC-MA4	A	G	IGV	non-H3K9me3	Non-H3K9me3
Supercontig_12.3	271806	WT-5AzC-MA3	G	C	IGV	non-H3K9me3	Non-H3K9me3
Supercontig_12.3	309089	WT-5AzC-MA4	A	G	IGV	H3K9me3	Non-PR
Supercontig_12.3	309231	WT-5AzC-MA2	C	G	IGV	H3K9me3	Non-PR
Supercontig_12.3	314323	WT-5AzC-MA5	G	C	IGV	H3K9me3	Non-PR
Supercontig_12.3	323451	WT-5AzC-MA1	A	G	IGV	H3K9me3	Non-PR
Supercontig_12.3	323569	WT-5AzC-MA1	A	G	IGV	H3K9me3	Non-PR
Supercontig_12.3	325199	WT-5AzC-MA4	G	T	IGV	H3K9me3	Non-PR
Supercontig_12.3	348212	WT-5AzC-MA3	T	A	IGV	H3K9me3	Non-PR
Supercontig_12.3	351496	WT-5AzC-MA5	A	T	IGV	H3K9me3	Non-PR
Supercontig_12.3	361181	WT-5AzC-MA4	C	G	IGV	H3K9me3	Non-PR
Supercontig_12.3	366894	WT-5AzC-MA3	C	T	IGV	H3K9me3	Non-PR
Supercontig_12.3	368885	WT-5AzC-MA2	G	C	IGV	H3K9me3	Non-PR
Supercontig_12.3	375401	WT-5AzC-MA3	T	A	IGV	H3K9me3	Non-PR
Supercontig_12.3	384448	WT-5AzC-MA1	C	G	IGV	non-H3K9me3	Non-H3K9me3
Supercontig_12.3	385129	WT-5AzC-MA2	G	C	IGV	non-H3K9me3	Non-H3K9me3
Supercontig_12.3	398895	WT-5AzC-MA6	G	A	IGV	non-H3K9me3	Non-H3K9me3
Supercontig_12.3	404887	WT-5AzC-MA4	C	A	IGV	non-H3K9me3	Non-H3K9me3
Supercontig_12.3	409396	WT-5AzC-MA5	C	G	IGV	non-H3K9me3	Non-H3K9me3
Supercontig_12.3	420944	WT-5AzC-MA5	G	C	IGV	non-H3K9me3	Non-H3K9me3
Supercontig_12.3	424005	WT-5AzC-MA5	G	C	IGV	non-H3K9me3	Non-H3K9me3
Supercontig_12.3	427142	WT-5AzC-MA5	C	G	IGV	non-H3K9me3	Non-H3K9me3
Supercontig_12.3	432186	WT-5AzC-MA3	G	C	IGV	H3K9me3	Non-PR
Supercontig_12.3	440006	WT-5AzC-MA1	C	T	IGV	H3K9me3	Non-PR
Supercontig_12.3	440102	WT-5AzC-MA4	C	T	IGV	H3K9me3	Non-PR
Supercontig_12.3	441290	WT-5AzC-MA5	G	A	IGV	H3K9me3	Non-PR
Supercontig_12.3	444621	WT-5AzC-MA4	A	G	IGV	H3K9me3	Non-PR
Supercontig_12.3	459781	WT-5AzC-MA3	C	G	IGV	non-H3K9me3	Non-H3K9me3
Supercontig_12.3	478848	WT-5AzC-MA5	G	A	IGV	H3K9me3	Non-PR
Supercontig_12.3	501329	WT-5AzC-MA1	G	C	IGV	non-H3K9me3	Non-H3K9me3
Supercontig_12.3	503453	WT-5AzC-MA2	G	C	IGV	non-H3K9me3	Non-H3K9me3
Supercontig_12.3	523372	WT-5AzC-MA3	G	C	IGV	non-H3K9me3	Non-H3K9me3
Supercontig_12.3	536689	WT-5AzC-MA6	C	G	IGV	non-H3K9me3	Non-H3K9me3
Supercontig_12.3	543438	WT-5AzC-MA4	C	G	IGV	non-H3K9me3	Non-H3K9me3
Supercontig_12.3	546734	WT-5AzC-MA6	G	C	IGV	non-H3K9me3	Non-H3K9me3
Supercontig_12.3	564586	WT-5AzC-MA5	A	G	IGV	H3K9me3	Non-PR
Supercontig_12.3	573128	WT-5AzC-MA5	G	C	IGV	non-H3K9me3	Non-H3K9me3
Supercontig_12.3	587699	WT-5AzC-MA3	G	C	IGV	non-H3K9me3	Non-H3K9me3
Supercontig_12.3	609986	WT-5AzC-MA6	C	G	IGV	non-H3K9me3	Non-H3K9me3
Supercontig_12.3	615203	WT-5AzC-MA3	G	C	IGV	non-H3K9me3	Non-H3K9me3
Supercontig_12.3	616229	WT-5AzC-MA6	C	T	IGV	non-H3K9me3	Non-H3K9me3
Supercontig_12.3	647813	WT-5AzC-MA5	G	C	IGV	non-H3K9me3	Non-H3K9me3
Supercontig_12.3	686204	WT-5AzC-MA5	T	A	IGV	H3K9me3	Non-PR
Supercontig_12.3	686892	WT-5AzC-MA5	G	C	IGV	H3K9me3	Non-PR
Supercontig_12.3	690466	WT-5AzC-MA1	T	G	IGV	H3K9me3	Non-PR
Supercontig_12.3	694480	WT-5AzC-MA5	T	C	IGV	H3K9me3	Non-PR
Supercontig_12.3	697857	WT-5AzC-MA5	G	C	IGV	H3K9me3	Non-PR
Supercontig_12.3	699366	WT-5AzC-MA5	A	G	IGV	H3K9me3	Non-PR
Supercontig_12.3	704779	WT-5AzC-MA2	A	G	IGV	H3K9me3	Non-PR
Supercontig_12.3	714869	WT-5AzC-MA5	A	T	IGV	H3K9me3	Non-PR
Supercontig_12.3	732365	WT-5AzC-MA5	T	C	IGV	H3K9me3	PR
Supercontig_12.3	735833	WT-5AzC-MA3	G	A	IGV	H3K9me3	PR
Supercontig_12.3	738341	WT-5AzC-MA4	C	T	IGV	H3K9me3	PR
Supercontig_12.3	743145	WT-5AzC-MA1	G	A	IGV	H3K9me3	PR
Supercontig_12.3	764339	WT-5AzC-MA4	C	G	IGV	H3K9me3	PR
Supercontig_12.3	765954	WT-5AzC-MA1	G	A	IGV	H3K9me3	PR
Supercontig_12.3	773945	WT-5AzC-MA4	A	C	IGV	H3K9me3	PR
Supercontig_12.3	776432	WT-5AzC-MA2	G	T	IGV	H3K9me3	Non-PR
Supercontig_12.3	782453	WT-5AzC-MA6	A	G	IGV	H3K9me3	PR
Supercontig_12.3	786124	WT-5AzC-MA4	C	A	IGV	H3K9me3	PR
Supercontig_12.3	815001	WT-5AzC-MA4	A	G	IGV	H3K9me3	PR
Supercontig_12.3	815752	WT-5AzC-MA4	T	C	IGV	H3K9me3	PR
Supercontig_12.3	816280	WT-5AzC-MA3	C	G	IGV	H3K9me3	PR
Supercontig_12.3	819190	WT-5AzC-MA5	C	T	IGV	H3K9me3	PR
Supercontig_12.3	820747	WT-5AzC-MA2	G	T	IGV	H3K9me3	PR
Supercontig_12.3	821494	WT-5AzC-MA4	C	G	IGV	H3K9me3	PR
Supercontig_12.3	832887	WT-5AzC-MA5	G	A	IGV	H3K9me3	PR
Supercontig_12.3	837030	WT-5AzC-MA3	G	A	IGV	H3K9me3	PR
Supercontig_12.3	837782	WT-5AzC-MA1	G	A	IGV	H3K9me3	PR
Supercontig_12.3	850696	WT-5AzC-MA5	G	C	IGV	H3K9me3	PR
Supercontig_12.3	856103	WT-5AzC-MA5	T	C	IGV	H3K9me3	Non-PR
Supercontig_12.3	859237	WT-5AzC-MA2	C	G	IGV	H3K9me3	Non-PR
Supercontig_12.3	861818	WT-5AzC-MA2	C	G	IGV	H3K9me3	Non-PR
Supercontig_12.3	865053	WT-5AzC-MA6	C	G	IGV	H3K9me3	Non-PR
Supercontig_12.3	868219	WT-5AzC-MA4	G	T	IGV	H3K9me3	Non-PR
Supercontig_12.3	878678	WT-5AzC-MA4	G	C	IGV	H3K9me3	PR
Supercontig_12.3	881046	WT-5AzC-MA1	T	C	IGV	H3K9me3	Non-PR
Supercontig_12.3	885178	WT-5AzC-MA2	A	G	IGV	H3K9me3	Non-PR
Supercontig_12.3	887554	WT-5AzC-MA4	C	G	IGV	H3K9me3	PR
Supercontig_12.3	899983	WT-5AzC-MA4	C	G	IGV	H3K9me3	Non-PR
Supercontig_12.3	900581	WT-5AzC-MA4	T	A	IGV	H3K9me3	PR
Supercontig_12.3	900895	WT-5AzC-MA2	G	T	IGV	H3K9me3	Non-PR
Supercontig_12.3	902674	WT-5AzC-MA4	G	C	IGV	H3K9me3	Non-PR
Supercontig_12.3	902806	WT-5AzC-MA4	A	G	IGV	H3K9me3	Non-PR
Supercontig_12.3	910870	WT-5AzC-MA4	A	G	IGV	H3K9me3	PR
Supercontig_12.3	912172	WT-5AzC-MA5	T	C	IGV	H3K9me3	Non-PR
Supercontig_12.3	916756	WT-5AzC-MA4	T	C	IGV	H3K9me3	Non-PR
Supercontig_12.3	917913	WT-5AzC-MA5	C	G	IGV	H3K9me3	Non-PR
Supercontig_12.3	931752	WT-5AzC-MA6	G	T	IGV	H3K9me3	Non-PR
Supercontig_12.3	942802	WT-5AzC-MA4	T	C	IGV	H3K9me3	Non-PR
Supercontig_12.3	943494	WT-5AzC-MA3	C	G	IGV	H3K9me3	Non-PR
Supercontig_12.3	944031	WT-5AzC-MA3	C	T	IGV	H3K9me3	Non-PR
Supercontig_12.3	960846	WT-5AzC-MA1	A	G	IGV	H3K9me3	Non-PR
Supercontig_12.3	982671	WT-5AzC-MA2	C	G	IGV	non-H3K9me3	Non-H3K9me3
Supercontig_12.3	1031251	WT-5AzC-MA4	G	T	IGV	non-H3K9me3	Non-H3K9me3
Supercontig_12.3	1040590	WT-5AzC-MA6	G	C	IGV	non-H3K9me3	Non-H3K9me3
Supercontig_12.3	1045905	WT-5AzC-MA1	A	G	IGV	H3K9me3	Non-PR
Supercontig_12.3	1058382	WT-5AzC-MA4	A	G	IGV	H3K9me3	Non-PR
Supercontig_12.3	1058842	WT-5AzC-MA5	A	T	IGV	H3K9me3	Non-PR
Supercontig_12.3	1081180	WT-5AzC-MA4	G	C	IGV	non-H3K9me3	Non-H3K9me3
Supercontig_12.3	1083623	WT-5AzC-MA1	T	C	IGV	non-H3K9me3	Non-H3K9me3
Supercontig_12.3	1086561	WT-5AzC-MA3	C	G	IGV	non-H3K9me3	Non-H3K9me3
Supercontig_12.3	1132440	WT-5AzC-MA2	G	C	IGV	non-H3K9me3	Non-H3K9me3
Supercontig_12.3	1142930	WT-5AzC-MA1	C	A	IGV	non-H3K9me3	Non-H3K9me3
Supercontig_12.3	1166089	WT-5AzC-MA5	G	T	IGV	non-H3K9me3	Non-H3K9me3
Supercontig_12.3	1174514	WT-5AzC-MA1	G	C	IGV	non-H3K9me3	Non-H3K9me3
Supercontig_12.3	1180002	WT-5AzC-MA5	G	C	IGV	non-H3K9me3	Non-H3K9me3
Supercontig_12.3	1180047	WT-5AzC-MA5	G	C	IGV	non-H3K9me3	Non-H3K9me3
Supercontig_12.3	1189135	WT-5AzC-MA6	C	G	IGV	non-H3K9me3	Non-H3K9me3
Supercontig_12.3	1201632	WT-5AzC-MA3	C	G	IGV	non-H3K9me3	Non-H3K9me3
Supercontig_12.3	1202591	WT-5AzC-MA4	A	G	IGV	non-H3K9me3	Non-H3K9me3
Supercontig_12.3	1204153	WT-5AzC-MA4	G	C	IGV	non-H3K9me3	Non-H3K9me3
Supercontig_12.3	1211786	WT-5AzC-MA2	G	C	IGV	non-H3K9me3	Non-H3K9me3
Supercontig_12.3	1259033	WT-5AzC-MA3	C	G	IGV	H3K9me3	Non-PR
Supercontig_12.3	1295103	WT-5AzC-MA2	C	A	IGV	non-H3K9me3	Non-H3K9me3
Supercontig_12.3	1305860	WT-5AzC-MA4	A	G	IGV	non-H3K9me3	Non-H3K9me3
Supercontig_12.3	1313687	WT-5AzC-MA2	A	G	IGV	non-H3K9me3	Non-H3K9me3
Supercontig_12.3	1317500	WT-5AzC-MA1	G	C	IGV	non-H3K9me3	Non-H3K9me3
Supercontig_12.3	1346931	WT-5AzC-MA4	G	C	IGV	non-H3K9me3	Non-H3K9me3
Supercontig_12.3	1352609	WT-5AzC-MA5	C	A	IGV	non-H3K9me3	Non-H3K9me3
Supercontig_12.3	1411546	WT-5AzC-MA2	C	G	IGV	non-H3K9me3	Non-H3K9me3
Supercontig_12.3	1425839	WT-5AzC-MA1	G	A	IGV	non-H3K9me3	Non-H3K9me3
Supercontig_12.3	1436640	WT-5AzC-MA3	G	C	IGV	non-H3K9me3	Non-H3K9me3
Supercontig_12.3	1447804	WT-5AzC-MA5	A	G	IGV	non-H3K9me3	Non-H3K9me3
Supercontig_12.3	1455183	WT-5AzC-MA3	C	G	IGV	non-H3K9me3	Non-H3K9me3
Supercontig_12.3	1465446	WT-5AzC-MA5	C	T	IGV	non-H3K9me3	Non-H3K9me3
Supercontig_12.3	1482674	WT-5AzC-MA2	G	C	IGV	non-H3K9me3	Non-H3K9me3
Supercontig_12.3	1492562	WT-5AzC-MA5	G	C	IGV	non-H3K9me3	Non-H3K9me3
Supercontig_12.3	1519018	WT-5AzC-MA1	G	C	IGV	non-H3K9me3	Non-H3K9me3
Supercontig_12.3	1538513	WT-5AzC-MA4	G	C	IGV	non-H3K9me3	Non-H3K9me3
Supercontig_12.3	1551754	WT-5AzC-MA4	G	C	IGV	non-H3K9me3	Non-H3K9me3
Supercontig_12.3	1567650	WT-5AzC-MA1	G	C	IGV	non-H3K9me3	Non-H3K9me3
Supercontig_12.3	1571041	WT-5AzC-MA6	G	C	IGV	non-H3K9me3	Non-H3K9me3
Supercontig_12.3	1581811	WT-5AzC-MA1	G	C	IGV	non-H3K9me3	Non-H3K9me3
Supercontig_12.3	1581835	WT-5AzC-MA1	G	C	IGV	non-H3K9me3	Non-H3K9me3
Supercontig_12.3	1585503	WT-5AzC-MA2	C	T	IGV	non-H3K9me3	Non-H3K9me3
Supercontig_12.3	1600074	WT-5AzC-MA4	G	C	IGV	non-H3K9me3	Non-H3K9me3
Supercontig_12.3	1636243	WT-5AzC-MA4	G	C	IGV	non-H3K9me3	Non-H3K9me3
Supercontig_12.3	1649554	WT-5AzC-MA3	A	C	IGV	non-H3K9me3	Non-H3K9me3
Supercontig_12.3	1695284	WT-5AzC-MA4	C	G	IGV	non-H3K9me3	Non-H3K9me3
Supercontig_12.3	1700635	WT-5AzC-MA6	G	C	IGV	non-H3K9me3	Non-H3K9me3
Supercontig_12.3	1704370	WT-5AzC-MA1	C	G	IGV	H3K9me3	Non-PR
Supercontig_12.3	1725787	WT-5AzC-MA4	T	G	IGV	H3K9me3	Non-PR
Supercontig_12.3	1737003	WT-5AzC-MA6	G	T	IGV	H3K9me3	Non-PR
Supercontig_12.3	1743217	WT-5AzC-MA3	T	G	IGV	H3K9me3	Non-PR
Supercontig_12.3	1746269	WT-5AzC-MA4	T	C	IGV	H3K9me3	Non-PR
Supercontig_12.3	1765182	WT-5AzC-MA5	G	C	IGV	non-H3K9me3	Non-H3K9me3
Supercontig_12.3	1766494	WT-5AzC-MA5	C	G	IGV	non-H3K9me3	Non-H3K9me3
Supercontig_12.3	1774234	WT-5AzC-MA4	C	A	IGV	non-H3K9me3	Non-H3K9me3
Supercontig_12.3	1783026	WT-5AzC-MA6	G	C	IGV	non-H3K9me3	Non-H3K9me3
Supercontig_12.3	1831177	WT-5AzC-MA2	C	G	IGV	non-H3K9me3	Non-H3K9me3
Supercontig_12.3	1842999	WT-5AzC-MA1	G	C	IGV	non-H3K9me3	Non-H3K9me3
Supercontig_12.3	1845170	WT-5AzC-MA6	T	G	IGV	non-H3K9me3	Non-H3K9me3
Supercontig_12.3	1849789	WT-5AzC-MA4	G	C	IGV	non-H3K9me3	Non-H3K9me3
Supercontig_12.3	1859378	WT-5AzC-MA5	C	G	IGV	non-H3K9me3	Non-H3K9me3
Supercontig_12.3	1863018	WT-5AzC-MA3	G	C	IGV	non-H3K9me3	Non-H3K9me3
Supercontig_12.3	1868843	WT-5AzC-MA5	G	C	IGV	non-H3K9me3	Non-H3K9me3
Supercontig_12.3	1899951	WT-5AzC-MA4	T	G	IGV	non-H3K9me3	Non-H3K9me3
Supercontig_12.3	1907576	WT-5AzC-MA1	G	C	IGV	non-H3K9me3	Non-H3K9me3
Supercontig_12.3	1909538	WT-5AzC-MA4	T	C	IGV	non-H3K9me3	Non-H3K9me3
Supercontig_12.3	1920979	WT-5AzC-MA1	C	A	IGV	non-H3K9me3	Non-H3K9me3
Supercontig_12.3	1935103	WT-5AzC-MA1	C	G	IGV	non-H3K9me3	Non-H3K9me3
Supercontig_12.3	1935867	WT-5AzC-MA1	G	C	IGV	non-H3K9me3	Non-H3K9me3
Supercontig_12.3	1938319	WT-5AzC-MA6	G	C	IGV	non-H3K9me3	Non-H3K9me3
Supercontig_12.3	1938489	WT-5AzC-MA1	G	A	IGV	non-H3K9me3	Non-H3K9me3
Supercontig_12.3	1940412	WT-5AzC-MA1	T	C	IGV	non-H3K9me3	Non-H3K9me3
Supercontig_12.3	1942970	WT-5AzC-MA1	G	C	IGV	non-H3K9me3	Non-H3K9me3
Supercontig_12.3	1947112	WT-5AzC-MA1	C	G	IGV	non-H3K9me3	Non-H3K9me3
Supercontig_12.3	1954943	WT-5AzC-MA1	A	G	IGV	non-H3K9me3	Non-H3K9me3
Supercontig_12.3	1966753	WT-5AzC-MA2	C	G	IGV	non-H3K9me3	Non-H3K9me3
Supercontig_12.3	1988296	WT-5AzC-MA5	C	T	IGV	non-H3K9me3	Non-H3K9me3
Supercontig_12.3	1990098	WT-5AzC-MA2	C	G	IGV	non-H3K9me3	Non-H3K9me3
Supercontig_12.3	1996758	WT-5AzC-MA1	C	G	IGV	non-H3K9me3	Non-H3K9me3
Supercontig_12.3	2029374	WT-5AzC-MA2	C	G	IGV	non-H3K9me3	Non-H3K9me3
Supercontig_12.3	2034762	WT-5AzC-MA1	C	G	IGV	non-H3K9me3	Non-H3K9me3
Supercontig_12.3	2042138	WT-5AzC-MA2	G	C	IGV	non-H3K9me3	Non-H3K9me3
Supercontig_12.3	2059950	WT-5AzC-MA5	C	A	IGV	non-H3K9me3	Non-H3K9me3
Supercontig_12.3	2072360	WT-5AzC-MA1	C	G	IGV	non-H3K9me3	Non-H3K9me3
Supercontig_12.3	2086816	WT-5AzC-MA1	C	A	IGV	non-H3K9me3	Non-H3K9me3
Supercontig_12.3	2103178	WT-5AzC-MA1	A	C	IGV	non-H3K9me3	Non-H3K9me3
Supercontig_12.3	2103183	WT-5AzC-MA1	C	G	IGV	non-H3K9me3	Non-H3K9me3
Supercontig_12.3	2104379	WT-5AzC-MA2	G	C	IGV	non-H3K9me3	Non-H3K9me3
Supercontig_12.3	2108999	WT-5AzC-MA2	C	G	IGV	non-H3K9me3	Non-H3K9me3
Supercontig_12.3	2124604	WT-5AzC-MA1	G	C	IGV	non-H3K9me3	Non-H3K9me3
Supercontig_12.3	2126821	WT-5AzC-MA1	C	G	IGV	non-H3K9me3	Non-H3K9me3
Supercontig_12.3	2137517	WT-5AzC-MA1	G	C	IGV	non-H3K9me3	Non-H3K9me3
Supercontig_12.3	2144260	WT-5AzC-MA4	C	G	IGV	non-H3K9me3	Non-H3K9me3
Supercontig_12.3	2153059	WT-5AzC-MA4	G	C	IGV	non-H3K9me3	Non-H3K9me3
Supercontig_12.3	2153109	WT-5AzC-MA5	T	A	IGV	non-H3K9me3	Non-H3K9me3
Supercontig_12.3	2155383	WT-5AzC-MA2	C	G	IGV	non-H3K9me3	Non-H3K9me3
Supercontig_12.3	2165677	WT-5AzC-MA3	G	C	IGV	non-H3K9me3	Non-H3K9me3
Supercontig_12.3	2173791	WT-5AzC-MA1	C	G	IGV	non-H3K9me3	Non-H3K9me3
Supercontig_12.3	2176654	WT-5AzC-MA6	G	C	IGV	non-H3K9me3	Non-H3K9me3
Supercontig_12.3	2186495	WT-5AzC-MA1	A	G	IGV	H3K9me3	Non-PR
Supercontig_12.3	2191366	WT-5AzC-MA1	C	A	IGV	H3K9me3	Non-PR
Supercontig_12.3	2192576	WT-5AzC-MA4	T	A	IGV	H3K9me3	Non-PR
Supercontig_12.3	2195243	WT-5AzC-MA4	A	G	IGV	H3K9me3	Non-PR
Supercontig_12.3	2217297	WT-5AzC-MA5	T	C	IGV	H3K9me3	Non-PR
Supercontig_12.3	2224161	WT-5AzC-MA1	G	C	IGV	H3K9me3	Non-PR
Supercontig_12.3	2232995	WT-5AzC-MA4	G	C	IGV	H3K9me3	Non-PR
Supercontig_12.3	2242991	WT-5AzC-MA1	C	G	IGV	non-H3K9me3	Non-H3K9me3
Supercontig_12.3	2260243	WT-5AzC-MA5	G	C	IGV	non-H3K9me3	Non-H3K9me3
Supercontig_12.3	2261243	WT-5AzC-MA5	G	C	IGV	non-H3K9me3	Non-H3K9me3
Supercontig_12.3	2269242	WT-5AzC-MA6	G	C	IGV	non-H3K9me3	Non-H3K9me3
Supercontig_12.3	2331998	WT-5AzC-MA2	G	C	IGV	non-H3K9me3	Non-H3K9me3
Supercontig_12.3	2337284	WT-5AzC-MA2	G	C	IGV	non-H3K9me3	Non-H3K9me3
Supercontig_12.3	2345292	WT-5AzC-MA5	C	G	IGV	non-H3K9me3	Non-H3K9me3
Supercontig_12.3	2350162	WT-5AzC-MA2	G	C	IGV	non-H3K9me3	Non-H3K9me3
Supercontig_12.3	2357836	WT-5AzC-MA6	C	G	IGV	non-H3K9me3	Non-H3K9me3
Supercontig_12.3	2373427	WT-5AzC-MA3	G	T	IGV	non-H3K9me3	Non-H3K9me3
Supercontig_12.3	2388047	WT-5AzC-MA1	G	C	IGV	non-H3K9me3	Non-H3K9me3
Supercontig_12.3	2398993	WT-5AzC-MA4	G	C	IGV	non-H3K9me3	Non-H3K9me3
Supercontig_12.3	2409997	WT-5AzC-MA1	C	G	IGV	non-H3K9me3	Non-H3K9me3
Supercontig_12.3	2480472	WT-5AzC-MA4	C	G	IGV	non-H3K9me3	Non-H3K9me3
Supercontig_12.3	2481300	WT-5AzC-MA3	C	G	IGV	non-H3K9me3	Non-H3K9me3
Supercontig_12.3	2488536	WT-5AzC-MA1	G	A	IGV	non-H3K9me3	Non-H3K9me3
Supercontig_12.3	2499699	WT-5AzC-MA4	G	C	IGV	non-H3K9me3	Non-H3K9me3
Supercontig_12.3	2499746	WT-5AzC-MA5	G	A	IGV	non-H3K9me3	Non-H3K9me3
Supercontig_12.3	2525373	WT-5AzC-MA3	C	G	IGV	non-H3K9me3	Non-H3K9me3
Supercontig_12.3	2528120	WT-5AzC-MA2	C	G	IGV	non-H3K9me3	Non-H3K9me3
Supercontig_12.3	2530152	WT-5AzC-MA1	G	C	IGV	non-H3K9me3	Non-H3K9me3
Supercontig_12.3	2540076	WT-5AzC-MA3	G	C	IGV	non-H3K9me3	Non-H3K9me3
Supercontig_12.3	2577414	WT-5AzC-MA5	G	C	IGV	non-H3K9me3	Non-H3K9me3
Supercontig_12.3	2587855	WT-5AzC-MA2	G	C	IGV	non-H3K9me3	Non-H3K9me3
Supercontig_12.3	2604932	WT-5AzC-MA4	G	C	IGV	non-H3K9me3	Non-H3K9me3
Supercontig_12.3	2624220	WT-5AzC-MA1	C	G	IGV	non-H3K9me3	Non-H3K9me3
Supercontig_12.3	2653051	WT-5AzC-MA4	G	C	IGV	non-H3K9me3	Non-H3K9me3
Supercontig_12.3	2665115	WT-5AzC-MA6	C	G	IGV	non-H3K9me3	Non-H3K9me3
Supercontig_12.3	2671287	WT-5AzC-MA2	G	C	IGV	non-H3K9me3	Non-H3K9me3
Supercontig_12.3	2717707	WT-5AzC-MA6	G	C	IGV	non-H3K9me3	Non-H3K9me3
Supercontig_12.3	2722878	WT-5AzC-MA1	G	C	IGV	non-H3K9me3	Non-H3K9me3
Supercontig_12.3	2724280	WT-5AzC-MA6	G	C	IGV	non-H3K9me3	Non-H3K9me3
Supercontig_12.3	2731961	WT-5AzC-MA2	C	A	IGV	non-H3K9me3	Non-H3K9me3
Supercontig_12.3	2754594	WT-5AzC-MA2	G	C	IGV	non-H3K9me3	Non-H3K9me3
Supercontig_12.3	2757475	WT-5AzC-MA2	C	G	IGV	non-H3K9me3	Non-H3K9me3
Supercontig_12.3	2762403	WT-5AzC-MA5	C	G	IGV	H3K9me3	Non-PR
Supercontig_12.3	2774680	WT-5AzC-MA3	C	G	IGV	non-H3K9me3	Non-H3K9me3
Supercontig_12.3	2822243	WT-5AzC-MA5	G	C	IGV	H3K9me3	Non-PR
Supercontig_12.3	2823843	WT-5AzC-MA4	C	A	IGV	H3K9me3	Non-PR
Supercontig_12.3	2827045	WT-5AzC-MA4	C	G	IGV	H3K9me3	Non-PR
Supercontig_12.3	2827698	WT-5AzC-MA4	C	T	IGV	H3K9me3	Non-PR
Supercontig_12.3	2838286	WT-5AzC-MA2	G	C	IGV	non-H3K9me3	Non-H3K9me3
Supercontig_12.3	2877153	WT-5AzC-MA3	G	C	IGV	non-H3K9me3	Non-H3K9me3
Supercontig_12.3	2894396	WT-5AzC-MA5	G	A	IGV	non-H3K9me3	Non-H3K9me3
Supercontig_12.3	2897047	WT-5AzC-MA5	G	C	IGV	non-H3K9me3	Non-H3K9me3
Supercontig_12.3	2957880	WT-5AzC-MA5	G	C	IGV	non-H3K9me3	Non-H3K9me3
Supercontig_12.3	2966332	WT-5AzC-MA5	C	T	IGV	H3K9me3	Non-PR
Supercontig_12.3	2993907	WT-5AzC-MA4	G	T	IGV	non-H3K9me3	Non-H3K9me3
Supercontig_12.3	2993974	WT-5AzC-MA1	G	C	IGV	non-H3K9me3	Non-H3K9me3
Supercontig_12.3	3010672	WT-5AzC-MA3	C	G	IGV	non-H3K9me3	Non-H3K9me3
Supercontig_12.3	3031786	WT-5AzC-MA6	G	A	IGV	non-H3K9me3	Non-H3K9me3
Supercontig_12.3	3065414	WT-5AzC-MA2	C	A	IGV	non-H3K9me3	Non-H3K9me3
Supercontig_12.3	3066739	WT-5AzC-MA2	A	G	IGV	non-H3K9me3	Non-H3K9me3
Supercontig_12.3	3069567	WT-5AzC-MA2	C	A	IGV	non-H3K9me3	Non-H3K9me3
Supercontig_12.3	3070722	WT-5AzC-MA1	G	C	IGV	non-H3K9me3	Non-H3K9me3
Supercontig_12.3	3075477	WT-5AzC-MA4	T	C	IGV	non-H3K9me3	Non-H3K9me3
Supercontig_12.3	3082017	WT-5AzC-MA2	C	A	IGV	non-H3K9me3	Non-H3K9me3
Supercontig_12.3	3110039	WT-5AzC-MA5	G	A	IGV	non-H3K9me3	Non-H3K9me3
Supercontig_12.3	3118953	WT-5AzC-MA5	C	T	IGV	non-H3K9me3	Non-H3K9me3
Supercontig_12.3	3129722	WT-5AzC-MA6	C	G	IGV	non-H3K9me3	Non-H3K9me3
Supercontig_12.3	3138900	WT-5AzC-MA5	G	C	IGV	non-H3K9me3	Non-H3K9me3
Supercontig_12.3	3139630	WT-5AzC-MA5	G	C	IGV	non-H3K9me3	Non-H3K9me3
Supercontig_12.3	3140714	WT-5AzC-MA5	G	C	IGV	non-H3K9me3	Non-H3K9me3
Supercontig_12.3	3141216	WT-5AzC-MA6	G	C	IGV	non-H3K9me3	Non-H3K9me3
Supercontig_12.3	3163834	WT-5AzC-MA1	G	C	IGV	non-H3K9me3	Non-H3K9me3
Supercontig_12.3	3170112	WT-5AzC-MA2	C	G	IGV	non-H3K9me3	Non-H3K9me3
Supercontig_12.3	3173057	WT-5AzC-MA5	C	T	IGV	non-H3K9me3	Non-H3K9me3
Supercontig_12.3	3181282	WT-5AzC-MA1	C	A	IGV	non-H3K9me3	Non-H3K9me3
Supercontig_12.3	3196189	WT-5AzC-MA1	C	G	IGV	non-H3K9me3	Non-H3K9me3
Supercontig_12.3	3206593	WT-5AzC-MA3	C	G	IGV	non-H3K9me3	Non-H3K9me3
Supercontig_12.3	3226072	WT-5AzC-MA2	C	G	IGV	non-H3K9me3	Non-H3K9me3
Supercontig_12.3	3246432	WT-5AzC-MA3	C	G	IGV	non-H3K9me3	Non-H3K9me3
Supercontig_12.3	3251417	WT-5AzC-MA1	G	C	IGV	non-H3K9me3	Non-H3K9me3
Supercontig_12.3	3259763	WT-5AzC-MA2	G	C	IGV	non-H3K9me3	Non-H3K9me3
Supercontig_12.3	3291005	WT-5AzC-MA3	G	T	IGV	non-H3K9me3	Non-H3K9me3
Supercontig_12.3	3291187	WT-5AzC-MA2	G	C	IGV	non-H3K9me3	Non-H3K9me3
Supercontig_12.3	3299690	WT-5AzC-MA4	G	A	IGV	non-H3K9me3	Non-H3K9me3
Supercontig_12.3	3300822	WT-5AzC-MA1	C	G	IGV	non-H3K9me3	Non-H3K9me3
Supercontig_12.3	3302391	WT-5AzC-MA2	C	G	IGV	non-H3K9me3	Non-H3K9me3
Supercontig_12.3	3325725	WT-5AzC-MA5	G	C	IGV	non-H3K9me3	Non-H3K9me3
Supercontig_12.3	3329934	WT-5AzC-MA4	G	C	IGV	non-H3K9me3	Non-H3K9me3
Supercontig_12.3	3341211	WT-5AzC-MA6	C	G	IGV	non-H3K9me3	Non-H3K9me3
Supercontig_12.3	3342389	WT-5AzC-MA4	C	G	IGV	non-H3K9me3	Non-H3K9me3
Supercontig_12.3	3350719	WT-5AzC-MA2	G	T	IGV	non-H3K9me3	Non-H3K9me3
Supercontig_12.3	3364426	WT-5AzC-MA4	G	C	IGV	non-H3K9me3	Non-H3K9me3
Supercontig_12.3	3418007	WT-5AzC-MA1	G	C	IGV	non-H3K9me3	Non-H3K9me3
Supercontig_12.3	3424894	WT-5AzC-MA5	C	G	IGV	non-H3K9me3	Non-H3K9me3
Supercontig_12.3	3450548	WT-5AzC-MA4	A	T	IGV	non-H3K9me3	Non-H3K9me3
Supercontig_12.3	3458056	WT-5AzC-MA1	C	G	IGV	non-H3K9me3	Non-H3K9me3
Supercontig_12.3	3458180	WT-5AzC-MA3	C	G	IGV	non-H3K9me3	Non-H3K9me3
Supercontig_12.3	3466104	WT-5AzC-MA3	G	A	IGV	non-H3K9me3	Non-H3K9me3
Supercontig_12.3	3497966	WT-5AzC-MA6	G	C	IGV	non-H3K9me3	Non-H3K9me3
Supercontig_12.3	3507721	WT-5AzC-MA2	G	C	IGV	non-H3K9me3	Non-H3K9me3
Supercontig_12.3	3508264	WT-5AzC-MA5	G	T	IGV	non-H3K9me3	Non-H3K9me3
Supercontig_12.3	3514991	WT-5AzC-MA4	G	C	IGV	non-H3K9me3	Non-H3K9me3
Supercontig_12.3	3523366	WT-5AzC-MA1	G	C	IGV	non-H3K9me3	Non-H3K9me3
Supercontig_12.3	3557216	WT-5AzC-MA3	C	G	IGV	H3K9me3	Non-PR
Supercontig_12.3	3558770	WT-5AzC-MA5	C	G	IGV	H3K9me3	Non-PR
Supercontig_12.3	3567733	WT-5AzC-MA2	G	T	IGV	non-H3K9me3	Non-H3K9me3
Supercontig_12.3	3568628	WT-5AzC-MA5	G	C	IGV	non-H3K9me3	Non-H3K9me3
Supercontig_12.3	3608508	WT-5AzC-MA1	C	G	IGV	non-H3K9me3	Non-H3K9me3
Supercontig_12.3	3614977	WT-5AzC-MA1	C	G	IGV	non-H3K9me3	Non-H3K9me3
Supercontig_12.3	3618250	WT-5AzC-MA1	C	T	IGV	non-H3K9me3	Non-H3K9me3
Supercontig_12.3	3646084	WT-5AzC-MA4	C	G	IGV	non-H3K9me3	Non-H3K9me3
Supercontig_12.3	3662730	WT-5AzC-MA5	C	G	IGV	non-H3K9me3	Non-H3K9me3
Supercontig_12.3	3678873	WT-5AzC-MA1	G	C	IGV	non-H3K9me3	Non-H3K9me3
Supercontig_12.3	3683552	WT-5AzC-MA5	C	G	IGV	non-H3K9me3	Non-H3K9me3
Supercontig_12.3	3695156	WT-5AzC-MA2	G	T	IGV	non-H3K9me3	Non-H3K9me3
Supercontig_12.3	3695433	WT-5AzC-MA2	G	C	IGV	non-H3K9me3	Non-H3K9me3
Supercontig_12.3	3729417	WT-5AzC-MA1	G	C	IGV	non-H3K9me3	Non-H3K9me3
Supercontig_12.3	3743468	WT-5AzC-MA4	G	T	IGV	non-H3K9me3	Non-H3K9me3
Supercontig_12.3	3760262	WT-5AzC-MA2	C	G	IGV	non-H3K9me3	Non-H3K9me3
Supercontig_12.3	3761448	WT-5AzC-MA2	C	G	IGV	non-H3K9me3	Non-H3K9me3
Supercontig_12.3	3808689	WT-5AzC-MA6	G	C	IGV	non-H3K9me3	Non-H3K9me3
Supercontig_12.3	3814872	WT-5AzC-MA1	C	G	IGV	non-H3K9me3	Non-H3K9me3
Supercontig_12.3	3815770	WT-5AzC-MA2	A	G	IGV	non-H3K9me3	Non-H3K9me3
Supercontig_12.3	3815771	WT-5AzC-MA2	G	T	IGV	non-H3K9me3	Non-H3K9me3
Supercontig_12.3	3834641	WT-5AzC-MA4	C	G	IGV	non-H3K9me3	Non-H3K9me3
Supercontig_12.3	3839914	WT-5AzC-MA5	T	C	IGV	non-H3K9me3	Non-H3K9me3
Supercontig_12.3	3870963	WT-5AzC-MA2	G	C	IGV	non-H3K9me3	Non-H3K9me3
Supercontig_12.3	3924729	WT-5AzC-MA6	C	G	IGV	non-H3K9me3	Non-H3K9me3
Supercontig_12.3	3938565	WT-5AzC-MA1	C	G	IGV	non-H3K9me3	Non-H3K9me3
Supercontig_12.3	3982610	WT-5AzC-MA6	C	T	IGV	non-H3K9me3	Non-H3K9me3
Supercontig_12.3	3990446	WT-5AzC-MA4	G	C	IGV	non-H3K9me3	Non-H3K9me3
Supercontig_12.3	3992342	WT-5AzC-MA4	G	A	IGV	non-H3K9me3	Non-H3K9me3
Supercontig_12.3	3995599	WT-5AzC-MA2	G	C	IGV	non-H3K9me3	Non-H3K9me3
Supercontig_12.3	4024106	WT-5AzC-MA5	G	C	IGV	non-H3K9me3	Non-H3K9me3
Supercontig_12.3	4075299	WT-5AzC-MA3	T	C	IGV	H3K9me3	Non-PR
Supercontig_12.3	4076342	WT-5AzC-MA4	G	C	IGV	H3K9me3	Non-PR
Supercontig_12.3	4077435	WT-5AzC-MA4	G	C	IGV	H3K9me3	Non-PR
Supercontig_12.3	4083517	WT-5AzC-MA4	G	C	IGV	H3K9me3	Non-PR
Supercontig_12.3	4085022	WT-5AzC-MA5	A	G	IGV	H3K9me3	Non-PR
Supercontig_12.3	4085992	WT-5AzC-MA2	T	G	IGV	H3K9me3	Non-PR
Supercontig_12.3	4086617	WT-5AzC-MA3	C	T	IGV	H3K9me3	Non-PR
Supercontig_12.3	4088881	WT-5AzC-MA5	T	C	IGV	H3K9me3	Non-PR
Supercontig_12.3	4164741	WT-5AzC-MA2	G	C	IGV	non-H3K9me3	Non-H3K9me3
Supercontig_12.3	4175123	WT-5AzC-MA4	A	C	IGV	non-H3K9me3	Non-H3K9me3
Supercontig_12.3	4190769	WT-5AzC-MA4	C	A	IGV	non-H3K9me3	Non-H3K9me3
Supercontig_12.3	4205358	WT-5AzC-MA2	G	C	IGV	non-H3K9me3	Non-H3K9me3
Supercontig_12.3	4211672	WT-5AzC-MA4	C	A	IGV	non-H3K9me3	Non-H3K9me3
Supercontig_12.3	4241077	WT-5AzC-MA4	C	G	IGV	non-H3K9me3	Non-H3K9me3
Supercontig_12.3	4250416	WT-5AzC-MA3	C	G	IGV	non-H3K9me3	Non-H3K9me3
Supercontig_12.3	4258592	WT-5AzC-MA1	A	G	IGV	H3K9me3	Non-PR
Supercontig_12.3	4259987	WT-5AzC-MA4	T	C	IGV	H3K9me3	Non-PR
Supercontig_12.3	4283244	WT-5AzC-MA5	G	A	IGV	non-H3K9me3	Non-H3K9me3
Supercontig_12.3	4293847	WT-5AzC-MA5	T	A	IGV	non-H3K9me3	Non-H3K9me3
Supercontig_12.3	4301496	WT-5AzC-MA1	C	G	IGV	non-H3K9me3	Non-H3K9me3
Supercontig_12.3	4319945	WT-5AzC-MA4	G	C	IGV	non-H3K9me3	Non-H3K9me3
Supercontig_12.3	4350925	WT-5AzC-MA1	C	G	IGV	non-H3K9me3	Non-H3K9me3
Supercontig_12.3	4379467	WT-5AzC-MA2	G	C	IGV	non-H3K9me3	Non-H3K9me3
Supercontig_12.3	4390846	WT-5AzC-MA3	T	C	IGV	non-H3K9me3	Non-H3K9me3
Supercontig_12.3	4410389	WT-5AzC-MA1	G	C	IGV	non-H3K9me3	Non-H3K9me3
Supercontig_12.3	4478129	WT-5AzC-MA1	T	G	IGV	non-H3K9me3	Non-H3K9me3
Supercontig_12.3	4511801	WT-5AzC-MA1	G	T	IGV	non-H3K9me3	Non-H3K9me3
Supercontig_12.3	4544207	WT-5AzC-MA2	C	G	IGV	non-H3K9me3	Non-H3K9me3
Supercontig_12.3	4573610	WT-5AzC-MA2	C	G	IGV	non-H3K9me3	Non-H3K9me3
Supercontig_12.3	4574901	WT-5AzC-MA5	C	G	IGV	non-H3K9me3	Non-H3K9me3
Supercontig_12.3	4579644	WT-5AzC-MA3	A	G	IGV	H3K9me3	Non-PR
Supercontig_12.3	4591594	WT-5AzC-MA4	T	C	IGV	H3K9me3	Non-PR
Supercontig_12.3	4617510	WT-5AzC-MA1	C	G	IGV	non-H3K9me3	Non-H3K9me3
Supercontig_12.3	4639973	WT-5AzC-MA1	C	T	IGV	non-H3K9me3	Non-H3K9me3
Supercontig_12.3	4648415	WT-5AzC-MA6	G	C	IGV	non-H3K9me3	Non-H3K9me3
Supercontig_12.3	4651108	WT-5AzC-MA4	G	C	IGV	non-H3K9me3	Non-H3K9me3
Supercontig_12.3	4652796	WT-5AzC-MA5	C	A	IGV	non-H3K9me3	Non-H3K9me3
Supercontig_12.3	4653396	WT-5AzC-MA3	G	T	IGV	non-H3K9me3	Non-H3K9me3
Supercontig_12.3	4668192	WT-5AzC-MA5	C	A	IGV	non-H3K9me3	Non-H3K9me3
Supercontig_12.3	4672229	WT-5AzC-MA3	C	T	IGV	non-H3K9me3	Non-H3K9me3
Supercontig_12.3	4678093	WT-5AzC-MA1	C	G	IGV	non-H3K9me3	Non-H3K9me3
Supercontig_12.3	4686919	WT-5AzC-MA4	C	T	IGV	non-H3K9me3	Non-H3K9me3
Supercontig_12.3	4688975	WT-5AzC-MA3	G	C	IGV	non-H3K9me3	Non-H3K9me3
Supercontig_12.3	4706224	WT-5AzC-MA5	G	C	IGV	non-H3K9me3	Non-H3K9me3
Supercontig_12.3	4720085	WT-5AzC-MA5	A	G	IGV	non-H3K9me3	Non-H3K9me3
Supercontig_12.3	4722355	WT-5AzC-MA1	C	G	IGV	non-H3K9me3	Non-H3K9me3
Supercontig_12.3	4724548	WT-5AzC-MA1	C	G	IGV	non-H3K9me3	Non-H3K9me3
Supercontig_12.3	4725539	WT-5AzC-MA5	C	T	IGV	non-H3K9me3	Non-H3K9me3
Supercontig_12.3	4741778	WT-5AzC-MA4	G	C	IGV	non-H3K9me3	Non-H3K9me3
Supercontig_12.3	4745447	WT-5AzC-MA4	G	A	IGV	non-H3K9me3	Non-H3K9me3
Supercontig_12.3	4751618	WT-5AzC-MA1	T	G	IGV	non-H3K9me3	Non-H3K9me3
Supercontig_12.3	4751958	WT-5AzC-MA5	C	G	IGV	non-H3K9me3	Non-H3K9me3
Supercontig_12.3	4752033	WT-5AzC-MA5	C	T	IGV	non-H3K9me3	Non-H3K9me3
Supercontig_12.3	4765951	WT-5AzC-MA1	G	C	IGV	non-H3K9me3	Non-H3K9me3
Supercontig_12.3	4771148	WT-5AzC-MA4	A	T	IGV	non-H3K9me3	Non-H3K9me3
Supercontig_12.3	4772521	WT-5AzC-MA3	G	T	IGV	non-H3K9me3	Non-H3K9me3
Supercontig_12.3	4779711	WT-5AzC-MA3	G	C	IGV	non-H3K9me3	Non-H3K9me3
Supercontig_12.3	4782674	WT-5AzC-MA5	G	A	IGV	non-H3K9me3	Non-H3K9me3
Supercontig_12.3	4783896	WT-5AzC-MA2	G	C	IGV	non-H3K9me3	Non-H3K9me3
Supercontig_12.3	4784445	WT-5AzC-MA6	G	T	IGV	non-H3K9me3	Non-H3K9me3
Supercontig_12.3	4786598	WT-5AzC-MA2	G	C	IGV	non-H3K9me3	Non-H3K9me3
Supercontig_12.3	4792058	WT-5AzC-MA2	C	G	IGV	non-H3K9me3	Non-H3K9me3
Supercontig_12.3	4792935	WT-5AzC-MA4	G	C	IGV	non-H3K9me3	Non-H3K9me3
Supercontig_12.3	4793706	WT-5AzC-MA3	A	C	IGV	non-H3K9me3	Non-H3K9me3
Supercontig_12.3	4794070	WT-5AzC-MA4	C	A	IGV	non-H3K9me3	Non-H3K9me3
Supercontig_12.3	4795556	WT-5AzC-MA3	C	G	IGV	non-H3K9me3	Non-H3K9me3
Supercontig_12.3	4795599	WT-5AzC-MA2	C	T	IGV	non-H3K9me3	Non-H3K9me3
Supercontig_12.3	4798594	WT-5AzC-MA4	G	A	IGV	non-H3K9me3	Non-H3K9me3
Supercontig_12.3	4808191	WT-5AzC-MA4	C	G	IGV	non-H3K9me3	Non-H3K9me3
Supercontig_12.3	4818936	WT-5AzC-MA3	C	G	IGV	non-H3K9me3	Non-H3K9me3
Supercontig_12.3	4826798	WT-5AzC-MA5	C	T	IGV	non-H3K9me3	Non-H3K9me3
Supercontig_12.3	4831269	WT-5AzC-MA1	A	T	IGV	H3K9me3	Non-PR
Supercontig_12.3	4831450	WT-5AzC-MA4	A	G	IGV	H3K9me3	Non-PR
Supercontig_12.3	4831623	WT-5AzC-MA1	T	C	IGV	H3K9me3	Non-PR
Supercontig_12.3	4841466	WT-5AzC-MA6	C	G	IGV	H3K9me3	Non-PR
Supercontig_12.3	4841714	WT-5AzC-MA4	C	G	IGV	H3K9me3	Non-PR
Supercontig_12.3	4845336	WT-5AzC-MA6	A	G	IGV	H3K9me3	Non-PR
Supercontig_12.3	4847109	WT-5AzC-MA3	G	C	IGV	H3K9me3	Non-PR
Supercontig_12.3	4851153	WT-5AzC-MA4	C	A	IGV	H3K9me3	Non-PR
Supercontig_12.3	4851812	WT-5AzC-MA3	A	G	IGV	H3K9me3	Non-PR
Supercontig_12.3	4860479	WT-5AzC-MA2	G	T	IGV	non-H3K9me3	Non-H3K9me3
Supercontig_12.3	4860661	WT-5AzC-MA3	G	T	IGV	non-H3K9me3	Non-H3K9me3
Supercontig_12.3	4905601	WT-5AzC-MA1	G	C	IGV	non-H3K9me3	Non-H3K9me3
Supercontig_12.3	4906879	WT-5AzC-MA6	G	T	IGV	non-H3K9me3	Non-H3K9me3
Supercontig_12.3	4918266	WT-5AzC-MA4	C	G	IGV	non-H3K9me3	Non-H3K9me3
Supercontig_12.3	4974370	WT-5AzC-MA4	G	T	IGV	non-H3K9me3	Non-H3K9me3
Supercontig_12.3	4983135	WT-5AzC-MA3	C	G	IGV	non-H3K9me3	Non-H3K9me3
Supercontig_12.3	5000831	WT-5AzC-MA5	C	G	IGV	non-H3K9me3	Non-H3K9me3
Supercontig_12.3	5005781	WT-5AzC-MA4	C	G	IGV	non-H3K9me3	Non-H3K9me3
Supercontig_12.3	5015323	WT-5AzC-MA5	C	G	IGV	non-H3K9me3	Non-H3K9me3
Supercontig_12.3	5015374	WT-5AzC-MA1	C	G	IGV	non-H3K9me3	Non-H3K9me3
Supercontig_12.3	5046425	WT-5AzC-MA1	T	C	IGV	H3K9me3	Non-PR
Supercontig_12.3	5046807	WT-5AzC-MA4	A	G	IGV	H3K9me3	Non-PR
Supercontig_12.3	5047697	WT-5AzC-MA5	C	T	IGV	H3K9me3	Non-PR
Supercontig_12.3	5048434	WT-5AzC-MA1	A	G	IGV	H3K9me3	Non-PR
Supercontig_12.3	5056879	WT-5AzC-MA4	G	A	IGV	non-H3K9me3	Non-H3K9me3
Supercontig_12.3	5066307	WT-5AzC-MA3	G	C	IGV	H3K9me3	Non-PR
Supercontig_12.3	5068258	WT-5AzC-MA3	G	A	IGV	H3K9me3	Non-PR
Supercontig_12.3	5068826	WT-5AzC-MA4	C	G	IGV	H3K9me3	Non-PR
Supercontig_12.3	5069215	WT-5AzC-MA5	G	T	IGV	H3K9me3	Non-PR
Supercontig_12.3	5076790	WT-5AzC-MA5	T	G	IGV	H3K9me3	Non-PR
Supercontig_12.3	5079460	WT-5AzC-MA1	T	C	IGV	H3K9me3	Non-PR
Supercontig_12.3	5083372	WT-5AzC-MA1	C	T	IGV	H3K9me3	Non-PR
Supercontig_12.3	5086038	WT-5AzC-MA4	C	A	IGV	H3K9me3	Non-PR
Supercontig_12.3	5102017	WT-5AzC-MA4	C	G	IGV	non-H3K9me3	Non-H3K9me3
Supercontig_12.3	5123991	WT-5AzC-MA3	G	C	IGV	non-H3K9me3	Non-H3K9me3
Supercontig_12.3	5140693	WT-5AzC-MA3	T	A	IGV	non-H3K9me3	Non-H3K9me3
Supercontig_12.3	5153685	WT-5AzC-MA1	T	C	IGV	non-H3K9me3	Non-H3K9me3
Supercontig_12.3	5174643	WT-5AzC-MA2	G	T	IGV	non-H3K9me3	Non-H3K9me3
Supercontig_12.3	5211343	WT-5AzC-MA2	G	C	IGV	H3K9me3	Non-PR
Supercontig_12.3	5211677	WT-5AzC-MA4	T	C	IGV	H3K9me3	Non-PR
Supercontig_12.3	5232001	WT-5AzC-MA3	G	C	IGV	non-H3K9me3	Non-H3K9me3
Supercontig_12.3	5259471	WT-5AzC-MA4	G	C	IGV	non-H3K9me3	Non-H3K9me3
Supercontig_12.4	21527	WT-5AzC-MA5	G	C	IGV	non-H3K9me3	Non-H3K9me3
Supercontig_12.4	23958	WT-5AzC-MA1	C	G	IGV	non-H3K9me3	Non-H3K9me3
Supercontig_12.4	38555	WT-5AzC-MA4	G	A	IGV	H3K9me3	Non-PR
Supercontig_12.4	56365	WT-5AzC-MA1	C	A	IGV	non-H3K9me3	Non-H3K9me3
Supercontig_12.4	80594	WT-5AzC-MA6	G	C	IGV	non-H3K9me3	Non-H3K9me3
Supercontig_12.4	97623	WT-5AzC-MA5	G	C	IGV	non-H3K9me3	Non-H3K9me3
Supercontig_12.4	113317	WT-5AzC-MA5	C	G	IGV	non-H3K9me3	Non-H3K9me3
Supercontig_12.4	114775	WT-5AzC-MA3	G	A	IGV	H3K9me3	Non-PR
Supercontig_12.4	115479	WT-5AzC-MA1	G	A	IGV	H3K9me3	Non-PR
Supercontig_12.4	127536	WT-5AzC-MA5	C	G	IGV	H3K9me3	Non-PR
Supercontig_12.4	129984	WT-5AzC-MA4	C	A	IGV	H3K9me3	Non-PR
Supercontig_12.4	132048	WT-5AzC-MA4	G	A	IGV	H3K9me3	Non-PR
Supercontig_12.4	138027	WT-5AzC-MA1	T	A	IGV	H3K9me3	Non-PR
Supercontig_12.4	139467	WT-5AzC-MA3	C	G	IGV	H3K9me3	Non-PR
Supercontig_12.4	140492	WT-5AzC-MA5	T	C	IGV	H3K9me3	Non-PR
Supercontig_12.4	158600	WT-5AzC-MA2	A	C	IGV	non-H3K9me3	Non-H3K9me3
Supercontig_12.4	167002	WT-5AzC-MA6	C	G	IGV	non-H3K9me3	Non-H3K9me3
Supercontig_12.4	169409	WT-5AzC-MA2	G	C	IGV	non-H3K9me3	Non-H3K9me3
Supercontig_12.4	172761	WT-5AzC-MA1	T	C	IGV	non-H3K9me3	Non-H3K9me3
Supercontig_12.4	184209	WT-5AzC-MA4	A	G	IGV	non-H3K9me3	Non-H3K9me3
Supercontig_12.4	195039	WT-5AzC-MA4	G	C	IGV	non-H3K9me3	Non-H3K9me3
Supercontig_12.4	207735	WT-5AzC-MA5	C	T	IGV	non-H3K9me3	Non-H3K9me3
Supercontig_12.4	219667	WT-5AzC-MA3	G	C	IGV	non-H3K9me3	Non-H3K9me3
Supercontig_12.4	220563	WT-5AzC-MA2	G	C	IGV	non-H3K9me3	Non-H3K9me3
Supercontig_12.4	221188	WT-5AzC-MA3	G	A	IGV	non-H3K9me3	Non-H3K9me3
Supercontig_12.4	227250	WT-5AzC-MA3	G	A	IGV	non-H3K9me3	Non-H3K9me3
Supercontig_12.4	235725	WT-5AzC-MA5	G	A	IGV	non-H3K9me3	Non-H3K9me3
Supercontig_12.4	237582	WT-5AzC-MA3	C	G	IGV	non-H3K9me3	Non-H3K9me3
Supercontig_12.4	260177	WT-5AzC-MA1	C	G	IGV	non-H3K9me3	Non-H3K9me3
Supercontig_12.4	285850	WT-5AzC-MA3	C	A	IGV	non-H3K9me3	Non-H3K9me3
Supercontig_12.4	295808	WT-5AzC-MA4	G	C	IGV	non-H3K9me3	Non-H3K9me3
Supercontig_12.4	328746	WT-5AzC-MA1	G	C	IGV	non-H3K9me3	Non-H3K9me3
Supercontig_12.4	341716	WT-5AzC-MA1	G	A	IGV	non-H3K9me3	Non-H3K9me3
Supercontig_12.4	344614	WT-5AzC-MA1	G	C	IGV	non-H3K9me3	Non-H3K9me3
Supercontig_12.4	358379	WT-5AzC-MA1	C	T	IGV	non-H3K9me3	Non-H3K9me3
Supercontig_12.4	363051	WT-5AzC-MA3	G	A	IGV	non-H3K9me3	Non-H3K9me3
Supercontig_12.4	367227	WT-5AzC-MA5	T	C	IGV	H3K9me3	Non-PR
Supercontig_12.4	406505	WT-5AzC-MA5	C	G	IGV	non-H3K9me3	Non-H3K9me3
Supercontig_12.4	422134	WT-5AzC-MA5	C	G	IGV	non-H3K9me3	Non-H3K9me3
Supercontig_12.4	450547	WT-5AzC-MA4	A	G	IGV	H3K9me3	Non-PR
Supercontig_12.4	453034	WT-5AzC-MA5	C	G	IGV	H3K9me3	Non-PR
Supercontig_12.4	454993	WT-5AzC-MA4	T	C	IGV	H3K9me3	Non-PR
Supercontig_12.4	490556	WT-5AzC-MA5	C	A	IGV	non-H3K9me3	Non-H3K9me3
Supercontig_12.4	493452	WT-5AzC-MA1	C	G	IGV	non-H3K9me3	Non-H3K9me3
Supercontig_12.4	500974	WT-5AzC-MA2	C	T	IGV	non-H3K9me3	Non-H3K9me3
Supercontig_12.4	517514	WT-5AzC-MA1	T	G	IGV	non-H3K9me3	Non-H3K9me3
Supercontig_12.4	524353	WT-5AzC-MA1	C	G	IGV	non-H3K9me3	Non-H3K9me3
Supercontig_12.4	555839	WT-5AzC-MA3	G	C	IGV	non-H3K9me3	Non-H3K9me3
Supercontig_12.4	557080	WT-5AzC-MA5	C	T	IGV	non-H3K9me3	Non-H3K9me3
Supercontig_12.4	560101	WT-5AzC-MA1	C	A	IGV	non-H3K9me3	Non-H3K9me3
Supercontig_12.4	565158	WT-5AzC-MA5	C	G	IGV	non-H3K9me3	Non-H3K9me3
Supercontig_12.4	571527	WT-5AzC-MA1	C	T	IGV	non-H3K9me3	Non-H3K9me3
Supercontig_12.4	576351	WT-5AzC-MA1	C	G	IGV	non-H3K9me3	Non-H3K9me3
Supercontig_12.4	578079	WT-5AzC-MA1	C	G	IGV	non-H3K9me3	Non-H3K9me3
Supercontig_12.4	644565	WT-5AzC-MA4	G	C	IGV	non-H3K9me3	Non-H3K9me3
Supercontig_12.4	645077	WT-5AzC-MA4	G	A	IGV	non-H3K9me3	Non-H3K9me3
Supercontig_12.4	648433	WT-5AzC-MA1	A	G	IGV	non-H3K9me3	Non-H3K9me3
Supercontig_12.4	665315	WT-5AzC-MA5	G	T	IGV	non-H3K9me3	Non-H3K9me3
Supercontig_12.4	684294	WT-5AzC-MA1	G	C	IGV	non-H3K9me3	Non-H3K9me3
Supercontig_12.4	690121	WT-5AzC-MA3	G	A	IGV	non-H3K9me3	Non-H3K9me3
Supercontig_12.4	690551	WT-5AzC-MA3	C	T	IGV	non-H3K9me3	Non-H3K9me3
Supercontig_12.4	711851	WT-5AzC-MA5	G	C	IGV	non-H3K9me3	Non-H3K9me3
Supercontig_12.4	718971	WT-5AzC-MA1	G	A	IGV	non-H3K9me3	Non-H3K9me3
Supercontig_12.4	719052	WT-5AzC-MA1	G	C	IGV	non-H3K9me3	Non-H3K9me3
Supercontig_12.4	767518	WT-5AzC-MA2	C	G	IGV	non-H3K9me3	Non-H3K9me3
Supercontig_12.4	770180	WT-5AzC-MA1	G	C	IGV	non-H3K9me3	Non-H3K9me3
Supercontig_12.4	774323	WT-5AzC-MA3	G	C	IGV	non-H3K9me3	Non-H3K9me3
Supercontig_12.4	778521	WT-5AzC-MA3	G	T	IGV	non-H3K9me3	Non-H3K9me3
Supercontig_12.4	797570	WT-5AzC-MA1	A	G	IGV	non-H3K9me3	Non-H3K9me3
Supercontig_12.4	832950	WT-5AzC-MA5	C	G	IGV	non-H3K9me3	Non-H3K9me3
Supercontig_12.4	878377	WT-5AzC-MA6	C	T	IGV	H3K9me3	Non-PR
Supercontig_12.4	880741	WT-5AzC-MA3	C	G	IGV	H3K9me3	Non-PR
Supercontig_12.4	885647	WT-5AzC-MA4	A	G	IGV	H3K9me3	Non-PR
Supercontig_12.4	892298	WT-5AzC-MA4	A	G	IGV	H3K9me3	Non-PR
Supercontig_12.4	893245	WT-5AzC-MA1	C	A	IGV	H3K9me3	Non-PR
Supercontig_12.4	899854	WT-5AzC-MA4	T	G	IGV	H3K9me3	PR
Supercontig_12.4	905206	WT-5AzC-MA4	G	T	IGV	H3K9me3	PR
Supercontig_12.4	907329	WT-5AzC-MA6	G	T	IGV	H3K9me3	PR
Supercontig_12.4	910484	WT-5AzC-MA4	G	T	IGV	H3K9me3	Non-PR
Supercontig_12.4	910524	WT-5AzC-MA1	A	C	IGV	H3K9me3	Non-PR
Supercontig_12.4	915245	WT-5AzC-MA4	G	A	IGV	H3K9me3	PR
Supercontig_12.4	923607	WT-5AzC-MA2	T	C	IGV	H3K9me3	PR
Supercontig_12.4	928385	WT-5AzC-MA5	A	T	IGV	H3K9me3	PR
Supercontig_12.4	932019	WT-5AzC-MA2	C	G	IGV	H3K9me3	PR
Supercontig_12.4	937048	WT-5AzC-MA1	C	G	IGV	H3K9me3	Non-PR
Supercontig_12.4	941564	WT-5AzC-MA5	C	G	IGV	H3K9me3	PR
Supercontig_12.4	942644	WT-5AzC-MA5	C	G	IGV	H3K9me3	PR
Supercontig_12.4	947563	WT-5AzC-MA5	C	G	IGV	H3K9me3	PR
Supercontig_12.4	966477	WT-5AzC-MA1	C	A	IGV	H3K9me3	Non-PR
Supercontig_12.4	966574	WT-5AzC-MA1	C	G	IGV	H3K9me3	Non-PR
Supercontig_12.4	969191	WT-5AzC-MA5	G	C	IGV	H3K9me3	Non-PR
Supercontig_12.4	975372	WT-5AzC-MA3	G	C	IGV	H3K9me3	PR
Supercontig_12.4	983325	WT-5AzC-MA3	A	G	IGV	H3K9me3	PR
Supercontig_12.4	988491	WT-5AzC-MA3	C	A	IGV	H3K9me3	PR
Supercontig_12.4	997537	WT-5AzC-MA1	C	T	IGV	H3K9me3	PR
Supercontig_12.4	1004915	WT-5AzC-MA5	T	C	IGV	H3K9me3	PR
Supercontig_12.4	1005523	WT-5AzC-MA1	T	C	IGV	H3K9me3	PR
Supercontig_12.4	1006591	WT-5AzC-MA6	C	G	IGV	H3K9me3	PR
Supercontig_12.4	1007660	WT-5AzC-MA1	C	G	IGV	H3K9me3	PR
Supercontig_12.4	1009121	WT-5AzC-MA4	T	C	IGV	H3K9me3	PR
Supercontig_12.4	1011825	WT-5AzC-MA4	C	G	IGV	H3K9me3	PR
Supercontig_12.4	1014474	WT-5AzC-MA1	A	T	IGV	H3K9me3	PR
Supercontig_12.4	1019594	WT-5AzC-MA4	A	T	IGV	H3K9me3	PR
Supercontig_12.4	1019595	WT-5AzC-MA4	A	T	IGV	H3K9me3	PR
Supercontig_12.4	1021110	WT-5AzC-MA2	G	C	IGV	H3K9me3	PR
Supercontig_12.4	1028125	WT-5AzC-MA4	A	G	IGV	H3K9me3	PR
Supercontig_12.4	1028946	WT-5AzC-MA3	T	C	IGV	H3K9me3	PR
Supercontig_12.4	1033569	WT-5AzC-MA5	G	C	IGV	H3K9me3	PR
Supercontig_12.4	1038720	WT-5AzC-MA5	G	C	IGV	H3K9me3	PR
Supercontig_12.4	1051351	WT-5AzC-MA3	G	C	IGV	H3K9me3	PR
Supercontig_12.4	1062925	WT-5AzC-MA4	A	G	IGV	H3K9me3	PR
Supercontig_12.4	1063046	WT-5AzC-MA1	A	C	IGV	H3K9me3	PR
Supercontig_12.4	1067537	WT-5AzC-MA5	A	G	IGV	H3K9me3	PR
Supercontig_12.4	1074877	WT-5AzC-MA6	C	A	IGV	H3K9me3	Non-PR
Supercontig_12.4	1075070	WT-5AzC-MA1	A	C	IGV	H3K9me3	Non-PR
Supercontig_12.4	1078971	WT-5AzC-MA5	A	G	IGV	H3K9me3	Non-PR
Supercontig_12.4	1081567	WT-5AzC-MA3	T	G	IGV	H3K9me3	Non-PR
Supercontig_12.4	1082288	WT-5AzC-MA1	A	C	IGV	H3K9me3	Non-PR
Supercontig_12.4	1088073	WT-5AzC-MA1	G	A	IGV	H3K9me3	Non-PR
Supercontig_12.4	1092181	WT-5AzC-MA1	G	C	IGV	non-H3K9me3	Non-H3K9me3
Supercontig_12.4	1107139	WT-5AzC-MA4	C	G	IGV	non-H3K9me3	Non-H3K9me3
Supercontig_12.4	1108129	WT-5AzC-MA6	C	T	IGV	H3K9me3	Non-PR
Supercontig_12.4	1109423	WT-5AzC-MA5	C	G	IGV	H3K9me3	Non-PR
Supercontig_12.4	1109425	WT-5AzC-MA1	C	G	IGV	H3K9me3	Non-PR
Supercontig_12.4	1121548	WT-5AzC-MA6	G	A	IGV	non-H3K9me3	Non-H3K9me3
Supercontig_12.4	1122008	WT-5AzC-MA1	G	T	IGV	non-H3K9me3	Non-H3K9me3
Supercontig_12.4	1125962	WT-5AzC-MA1	A	C	IGV	H3K9me3	Non-PR
Supercontig_12.4	1134548	WT-5AzC-MA1	A	G	IGV	H3K9me3	Non-PR
Supercontig_12.4	1150572	WT-5AzC-MA5	A	G	IGV	H3K9me3	Non-PR
Supercontig_12.4	1154358	WT-5AzC-MA6	G	C	IGV	H3K9me3	Non-PR
Supercontig_12.4	1159035	WT-5AzC-MA1	C	G	IGV	H3K9me3	Non-PR
Supercontig_12.4	1159481	WT-5AzC-MA2	T	A	IGV	H3K9me3	Non-PR
Supercontig_12.4	1165820	WT-5AzC-MA3	C	G	IGV	H3K9me3	Non-PR
Supercontig_12.4	1169782	WT-5AzC-MA6	G	A	IGV	H3K9me3	Non-PR
Supercontig_12.4	1178755	WT-5AzC-MA5	A	G	IGV	non-H3K9me3	Non-H3K9me3
Supercontig_12.4	1233363	WT-5AzC-MA6	C	G	IGV	non-H3K9me3	Non-H3K9me3
Supercontig_12.4	1233518	WT-5AzC-MA4	C	T	IGV	non-H3K9me3	Non-H3K9me3
Supercontig_12.4	1234340	WT-5AzC-MA6	C	G	IGV	non-H3K9me3	Non-H3K9me3
Supercontig_12.4	1244047	WT-5AzC-MA2	C	G	IGV	non-H3K9me3	Non-H3K9me3
Supercontig_12.4	1251328	WT-5AzC-MA2	C	G	IGV	non-H3K9me3	Non-H3K9me3
Supercontig_12.4	1253881	WT-5AzC-MA2	C	G	IGV	non-H3K9me3	Non-H3K9me3
Supercontig_12.4	1290498	WT-5AzC-MA1	G	C	IGV	non-H3K9me3	Non-H3K9me3
Supercontig_12.4	1293304	WT-5AzC-MA2	G	C	IGV	non-H3K9me3	Non-H3K9me3
Supercontig_12.4	1301199	WT-5AzC-MA2	G	C	IGV	non-H3K9me3	Non-H3K9me3
Supercontig_12.4	1315278	WT-5AzC-MA3	C	G	IGV	non-H3K9me3	Non-H3K9me3
Supercontig_12.4	1320885	WT-5AzC-MA3	C	G	IGV	non-H3K9me3	Non-H3K9me3
Supercontig_12.4	1344105	WT-5AzC-MA3	C	G	IGV	non-H3K9me3	Non-H3K9me3
Supercontig_12.4	1351136	WT-5AzC-MA1	A	G	IGV	non-H3K9me3	Non-H3K9me3
Supercontig_12.4	1369938	WT-5AzC-MA5	A	G	IGV	non-H3K9me3	Non-H3K9me3
Supercontig_12.4	1443476	WT-5AzC-MA4	C	T	IGV	H3K9me3	Non-PR
Supercontig_12.4	1465022	WT-5AzC-MA2	C	A	IGV	H3K9me3	Non-PR
Supercontig_12.4	1470482	WT-5AzC-MA5	T	C	IGV	H3K9me3	Non-PR
Supercontig_12.4	1471129	WT-5AzC-MA6	T	C	IGV	H3K9me3	Non-PR
Supercontig_12.4	1474884	WT-5AzC-MA2	G	C	IGV	H3K9me3	Non-PR
Supercontig_12.4	1498879	WT-5AzC-MA2	G	A	IGV	non-H3K9me3	Non-H3K9me3
Supercontig_12.4	1514511	WT-5AzC-MA3	G	T	IGV	non-H3K9me3	Non-H3K9me3
Supercontig_12.4	1546808	WT-5AzC-MA6	G	C	IGV	non-H3K9me3	Non-H3K9me3
Supercontig_12.4	1575326	WT-5AzC-MA2	C	G	IGV	non-H3K9me3	Non-H3K9me3
Supercontig_12.4	1582968	WT-5AzC-MA2	G	C	IGV	non-H3K9me3	Non-H3K9me3
Supercontig_12.4	1591663	WT-5AzC-MA4	C	G	IGV	non-H3K9me3	Non-H3K9me3
Supercontig_12.4	1592525	WT-5AzC-MA6	C	G	IGV	non-H3K9me3	Non-H3K9me3
Supercontig_12.4	1619315	WT-5AzC-MA5	C	G	IGV	non-H3K9me3	Non-H3K9me3
Supercontig_12.4	1647761	WT-5AzC-MA3	C	G	IGV	non-H3K9me3	Non-H3K9me3
Supercontig_12.4	1683493	WT-5AzC-MA5	C	A	IGV	non-H3K9me3	Non-H3K9me3
Supercontig_12.4	1714537	WT-5AzC-MA3	G	C	IGV	non-H3K9me3	Non-H3K9me3
Supercontig_12.4	1754698	WT-5AzC-MA2	C	G	IGV	non-H3K9me3	Non-H3K9me3
Supercontig_12.4	1773331	WT-5AzC-MA4	C	G	IGV	non-H3K9me3	Non-H3K9me3
Supercontig_12.4	1781260	WT-5AzC-MA2	C	G	IGV	non-H3K9me3	Non-H3K9me3
Supercontig_12.4	1790818	WT-5AzC-MA2	C	G	IGV	non-H3K9me3	Non-H3K9me3
Supercontig_12.4	1816987	WT-5AzC-MA4	C	G	IGV	non-H3K9me3	Non-H3K9me3
Supercontig_12.4	1817420	WT-5AzC-MA4	C	G	IGV	non-H3K9me3	Non-H3K9me3
Supercontig_12.4	1862809	WT-5AzC-MA5	A	G	IGV	non-H3K9me3	Non-H3K9me3
Supercontig_12.4	1881464	WT-5AzC-MA3	C	T	IGV	H3K9me3	Non-PR
Supercontig_12.4	1886531	WT-5AzC-MA6	A	T	IGV	H3K9me3	Non-PR
Supercontig_12.4	1900151	WT-5AzC-MA4	C	G	IGV	H3K9me3	Non-PR
Supercontig_12.4	1904936	WT-5AzC-MA5	C	G	IGV	H3K9me3	Non-PR
Supercontig_12.4	1906829	WT-5AzC-MA4	T	C	IGV	H3K9me3	Non-PR
Supercontig_12.4	1907306	WT-5AzC-MA6	T	C	IGV	H3K9me3	Non-PR
Supercontig_12.4	1914026	WT-5AzC-MA4	T	C	IGV	H3K9me3	Non-PR
Supercontig_12.4	1916244	WT-5AzC-MA3	G	C	IGV	H3K9me3	Non-PR
Supercontig_12.4	1924873	WT-5AzC-MA6	A	T	IGV	H3K9me3	Non-PR
Supercontig_12.4	1935569	WT-5AzC-MA4	G	C	IGV	non-H3K9me3	Non-H3K9me3
Supercontig_12.4	1950272	WT-5AzC-MA5	G	C	IGV	non-H3K9me3	Non-H3K9me3
Supercontig_12.4	1952576	WT-5AzC-MA5	G	C	IGV	non-H3K9me3	Non-H3K9me3
Supercontig_12.4	1968706	WT-5AzC-MA2	G	C	IGV	non-H3K9me3	Non-H3K9me3
Supercontig_12.4	2007420	WT-5AzC-MA2	C	G	IGV	non-H3K9me3	Non-H3K9me3
Supercontig_12.4	2023980	WT-5AzC-MA3	C	A	IGV	H3K9me3	Non-PR
Supercontig_12.4	2029650	WT-5AzC-MA4	C	G	IGV	H3K9me3	Non-PR
Supercontig_12.4	2030465	WT-5AzC-MA1	A	G	IGV	H3K9me3	Non-PR
Supercontig_12.4	2039972	WT-5AzC-MA3	G	C	IGV	H3K9me3	Non-PR
Supercontig_12.4	2048064	WT-5AzC-MA2	C	G	IGV	H3K9me3	Non-PR
Supercontig_12.4	2048907	WT-5AzC-MA1	C	T	IGV	H3K9me3	Non-PR
Supercontig_12.4	2051260	WT-5AzC-MA2	C	G	IGV	non-H3K9me3	Non-H3K9me3
Supercontig_12.4	2057360	WT-5AzC-MA5	C	G	IGV	non-H3K9me3	Non-H3K9me3
Supercontig_12.4	2101564	WT-5AzC-MA5	G	C	IGV	non-H3K9me3	Non-H3K9me3
Supercontig_12.4	2104687	WT-5AzC-MA3	A	T	IGV	non-H3K9me3	Non-H3K9me3
Supercontig_12.4	2109870	WT-5AzC-MA1	A	G	IGV	non-H3K9me3	Non-H3K9me3
Supercontig_12.4	2121985	WT-5AzC-MA2	C	G	IGV	non-H3K9me3	Non-H3K9me3
Supercontig_12.4	2124793	WT-5AzC-MA5	G	C	IGV	non-H3K9me3	Non-H3K9me3
Supercontig_12.4	2128723	WT-5AzC-MA4	G	A	IGV	non-H3K9me3	Non-H3K9me3
Supercontig_12.4	2131515	WT-5AzC-MA2	C	G	IGV	non-H3K9me3	Non-H3K9me3
Supercontig_12.4	2176935	WT-5AzC-MA4	C	G	IGV	non-H3K9me3	Non-H3K9me3
Supercontig_12.4	2179053	WT-5AzC-MA2	C	G	IGV	non-H3K9me3	Non-H3K9me3
Supercontig_12.4	2194038	WT-5AzC-MA2	G	C	IGV	non-H3K9me3	Non-H3K9me3
Supercontig_12.4	2207472	WT-5AzC-MA6	G	C	IGV	non-H3K9me3	Non-H3K9me3
Supercontig_12.4	2209087	WT-5AzC-MA3	G	C	IGV	non-H3K9me3	Non-H3K9me3
Supercontig_12.4	2227880	WT-5AzC-MA2	C	G	IGV	non-H3K9me3	Non-H3K9me3
Supercontig_12.4	2241578	WT-5AzC-MA1	C	G	IGV	non-H3K9me3	Non-H3K9me3
Supercontig_12.4	2248792	WT-5AzC-MA4	G	C	IGV	non-H3K9me3	Non-H3K9me3
Supercontig_12.4	2296935	WT-5AzC-MA3	T	C	IGV	non-H3K9me3	Non-H3K9me3
Supercontig_12.4	2297216	WT-5AzC-MA3	C	G	IGV	non-H3K9me3	Non-H3K9me3
Supercontig_12.4	2310032	WT-5AzC-MA3	G	C	IGV	non-H3K9me3	Non-H3K9me3
Supercontig_12.4	2323909	WT-5AzC-MA3	G	A	IGV	non-H3K9me3	Non-H3K9me3
Supercontig_12.4	2337175	WT-5AzC-MA1	T	G	IGV	H3K9me3	Non-PR
Supercontig_12.4	2346472	WT-5AzC-MA4	T	C	IGV	H3K9me3	Non-PR
Supercontig_12.4	2348713	WT-5AzC-MA4	T	C	IGV	H3K9me3	Non-PR
Supercontig_12.4	2362607	WT-5AzC-MA2	A	G	IGV	H3K9me3	Non-PR
Supercontig_12.4	2370154	WT-5AzC-MA3	G	T	IGV	H3K9me3	Non-PR
Supercontig_12.4	2370504	WT-5AzC-MA2	G	C	IGV	H3K9me3	Non-PR
Supercontig_12.4	2372206	WT-5AzC-MA4	T	C	IGV	H3K9me3	Non-PR
Supercontig_12.4	2385454	WT-5AzC-MA4	G	A	IGV	non-H3K9me3	Non-H3K9me3
Supercontig_12.4	2399318	WT-5AzC-MA5	G	A	IGV	non-H3K9me3	Non-H3K9me3
Supercontig_12.4	2420280	WT-5AzC-MA4	G	C	IGV	non-H3K9me3	Non-H3K9me3
Supercontig_12.4	2436677	WT-5AzC-MA3	G	C	IGV	non-H3K9me3	Non-H3K9me3
Supercontig_12.4	2437499	WT-5AzC-MA2	C	G	IGV	non-H3K9me3	Non-H3K9me3
Supercontig_12.4	2443810	WT-5AzC-MA4	C	T	IGV	non-H3K9me3	Non-H3K9me3
Supercontig_12.4	2455556	WT-5AzC-MA2	G	C	IGV	non-H3K9me3	Non-H3K9me3
Supercontig_12.4	2507537	WT-5AzC-MA6	C	G	IGV	non-H3K9me3	Non-H3K9me3
Supercontig_12.4	2516801	WT-5AzC-MA1	C	G	IGV	non-H3K9me3	Non-H3K9me3
Supercontig_12.4	2518300	WT-5AzC-MA2	G	C	IGV	non-H3K9me3	Non-H3K9me3
Supercontig_12.4	2518546	WT-5AzC-MA5	T	C	IGV	non-H3K9me3	Non-H3K9me3
Supercontig_12.4	2525152	WT-5AzC-MA3	G	C	IGV	non-H3K9me3	Non-H3K9me3
Supercontig_12.4	2538503	WT-5AzC-MA2	C	G	IGV	non-H3K9me3	Non-H3K9me3
Supercontig_12.4	2541512	WT-5AzC-MA6	G	C	IGV	non-H3K9me3	Non-H3K9me3
Supercontig_12.4	2543219	WT-5AzC-MA5	C	G	IGV	non-H3K9me3	Non-H3K9me3
Supercontig_12.4	2546994	WT-5AzC-MA2	G	C	IGV	H3K9me3	Non-PR
Supercontig_12.4	2550200	WT-5AzC-MA4	G	C	IGV	non-H3K9me3	Non-H3K9me3
Supercontig_12.4	2554185	WT-5AzC-MA4	A	G	IGV	non-H3K9me3	Non-H3K9me3
Supercontig_12.4	2603758	WT-5AzC-MA3	G	C	IGV	non-H3K9me3	Non-H3K9me3
Supercontig_12.4	2609852	WT-5AzC-MA4	T	A	IGV	H3K9me3	Non-PR
Supercontig_12.4	2612787	WT-5AzC-MA4	G	C	IGV	H3K9me3	Non-PR
Supercontig_12.4	2626214	WT-5AzC-MA2	C	G	IGV	non-H3K9me3	Non-H3K9me3
Supercontig_12.4	2629459	WT-5AzC-MA1	G	C	IGV	non-H3K9me3	Non-H3K9me3
Supercontig_12.4	2641173	WT-5AzC-MA2	C	G	IGV	non-H3K9me3	Non-H3K9me3
Supercontig_12.4	2670000	WT-5AzC-MA5	C	G	IGV	non-H3K9me3	Non-H3K9me3
Supercontig_12.4	2677967	WT-5AzC-MA1	C	T	IGV	non-H3K9me3	Non-H3K9me3
Supercontig_12.4	2678812	WT-5AzC-MA4	C	G	IGV	non-H3K9me3	Non-H3K9me3
Supercontig_12.4	2679619	WT-5AzC-MA2	G	C	IGV	non-H3K9me3	Non-H3K9me3
Supercontig_12.4	2693218	WT-5AzC-MA1	C	G	IGV	non-H3K9me3	Non-H3K9me3
Supercontig_12.4	2693311	WT-5AzC-MA5	C	G	IGV	non-H3K9me3	Non-H3K9me3
Supercontig_12.4	2703007	WT-5AzC-MA4	G	A	IGV	non-H3K9me3	Non-H3K9me3
Supercontig_12.4	2721201	WT-5AzC-MA2	G	C	IGV	H3K9me3	Non-PR
Supercontig_12.4	2729984	WT-5AzC-MA5	T	C	IGV	H3K9me3	Non-PR
Supercontig_12.4	2734017	WT-5AzC-MA5	A	G	IGV	H3K9me3	Non-PR
Supercontig_12.4	2757440	WT-5AzC-MA2	C	G	IGV	non-H3K9me3	Non-H3K9me3
Supercontig_12.4	2775071	WT-5AzC-MA6	C	G	IGV	non-H3K9me3	Non-H3K9me3
Supercontig_12.4	2817203	WT-5AzC-MA2	G	C	IGV	non-H3K9me3	Non-H3K9me3
Supercontig_12.4	2855798	WT-5AzC-MA6	G	C	IGV	non-H3K9me3	Non-H3K9me3
Supercontig_12.4	2860709	WT-5AzC-MA2	G	C	IGV	non-H3K9me3	Non-H3K9me3
Supercontig_12.4	2869014	WT-5AzC-MA6	C	T	IGV	non-H3K9me3	Non-H3K9me3
Supercontig_12.4	2876914	WT-5AzC-MA2	C	G	IGV	non-H3K9me3	Non-H3K9me3
Supercontig_12.4	2889355	WT-5AzC-MA2	C	G	IGV	non-H3K9me3	Non-H3K9me3
Supercontig_12.4	2938567	WT-5AzC-MA2	C	G	IGV	non-H3K9me3	Non-H3K9me3
Supercontig_12.4	2938959	WT-5AzC-MA4	C	G	IGV	non-H3K9me3	Non-H3K9me3
Supercontig_12.4	2992795	WT-5AzC-MA5	C	G	IGV	non-H3K9me3	Non-H3K9me3
Supercontig_12.4	3019959	WT-5AzC-MA5	C	G	IGV	non-H3K9me3	Non-H3K9me3
Supercontig_12.4	3030356	WT-5AzC-MA4	C	G	IGV	non-H3K9me3	Non-H3K9me3
Supercontig_12.4	3030831	WT-5AzC-MA3	T	C	IGV	non-H3K9me3	Non-H3K9me3
Supercontig_12.4	3041231	WT-5AzC-MA5	C	G	IGV	non-H3K9me3	Non-H3K9me3
Supercontig_12.4	3052729	WT-5AzC-MA3	A	T	IGV	H3K9me3	Non-PR
Supercontig_12.4	3054567	WT-5AzC-MA1	A	C	IGV	H3K9me3	Non-PR
Supercontig_12.4	3054950	WT-5AzC-MA4	T	G	IGV	H3K9me3	Non-PR
Supercontig_12.4	3059585	WT-5AzC-MA2	A	G	IGV	H3K9me3	Non-PR
Supercontig_12.4	3064332	WT-5AzC-MA6	A	G	IGV	H3K9me3	Non-PR
Supercontig_12.4	3069583	WT-5AzC-MA5	G	C	IGV	H3K9me3	Non-PR
Supercontig_12.4	3070912	WT-5AzC-MA5	C	A	IGV	H3K9me3	Non-PR
Supercontig_12.4	3071102	WT-5AzC-MA3	C	T	IGV	H3K9me3	Non-PR
Supercontig_12.4	3075871	WT-5AzC-MA6	C	G	IGV	H3K9me3	Non-PR
Supercontig_12.4	3079318	WT-5AzC-MA4	T	C	IGV	H3K9me3	Non-PR
Supercontig_12.4	3083111	WT-5AzC-MA5	C	G	IGV	H3K9me3	Non-PR
Supercontig_12.4	3083334	WT-5AzC-MA5	C	G	IGV	H3K9me3	Non-PR
Supercontig_12.4	3083464	WT-5AzC-MA2	A	T	IGV	non-H3K9me3	Non-H3K9me3
Supercontig_12.4	3099064	WT-5AzC-MA4	C	T	IGV	non-H3K9me3	Non-H3K9me3
Supercontig_12.4	3101198	WT-5AzC-MA3	C	G	IGV	non-H3K9me3	Non-H3K9me3
Supercontig_12.4	3115572	WT-5AzC-MA1	G	A	IGV	non-H3K9me3	Non-H3K9me3
Supercontig_12.4	3146831	WT-5AzC-MA1	C	G	IGV	non-H3K9me3	Non-H3K9me3
Supercontig_12.4	3166961	WT-5AzC-MA6	C	T	IGV	non-H3K9me3	Non-H3K9me3
Supercontig_12.4	3190480	WT-5AzC-MA5	G	A	IGV	non-H3K9me3	Non-H3K9me3
Supercontig_12.4	3203970	WT-5AzC-MA1	C	G	IGV	non-H3K9me3	Non-H3K9me3
Supercontig_12.4	3221519	WT-5AzC-MA6	G	A	IGV	non-H3K9me3	Non-H3K9me3
Supercontig_12.4	3243002	WT-5AzC-MA6	T	C	IGV	non-H3K9me3	Non-H3K9me3
Supercontig_12.4	3244083	WT-5AzC-MA5	A	T	IGV	non-H3K9me3	Non-H3K9me3
Supercontig_12.4	3245222	WT-5AzC-MA3	G	C	IGV	non-H3K9me3	Non-H3K9me3
Supercontig_12.4	3246788	WT-5AzC-MA4	C	G	IGV	non-H3K9me3	Non-H3K9me3
Supercontig_12.4	3268815	WT-5AzC-MA3	G	A	IGV	non-H3K9me3	Non-H3K9me3
Supercontig_12.4	3269699	WT-5AzC-MA5	C	A	IGV	non-H3K9me3	Non-H3K9me3
Supercontig_12.4	3269773	WT-5AzC-MA1	G	C	IGV	non-H3K9me3	Non-H3K9me3
Supercontig_12.4	3284092	WT-5AzC-MA2	G	C	IGV	non-H3K9me3	Non-H3K9me3
Supercontig_12.4	3291638	WT-5AzC-MA4	C	A	IGV	non-H3K9me3	Non-H3K9me3
Supercontig_12.4	3297734	WT-5AzC-MA1	C	G	IGV	non-H3K9me3	Non-H3K9me3
Supercontig_12.4	3309373	WT-5AzC-MA5	G	C	IGV	non-H3K9me3	Non-H3K9me3
Supercontig_12.4	3322168	WT-5AzC-MA5	G	A	IGV	non-H3K9me3	Non-H3K9me3
Supercontig_12.4	3335631	WT-5AzC-MA4	G	C	IGV	non-H3K9me3	Non-H3K9me3
Supercontig_12.4	3351141	WT-5AzC-MA4	C	A	IGV	non-H3K9me3	Non-H3K9me3
Supercontig_12.4	3373519	WT-5AzC-MA5	T	G	IGV	non-H3K9me3	Non-H3K9me3
Supercontig_12.4	3381986	WT-5AzC-MA4	C	G	IGV	non-H3K9me3	Non-H3K9me3
Supercontig_12.4	3382014	WT-5AzC-MA3	G	C	IGV	non-H3K9me3	Non-H3K9me3
Supercontig_12.4	3405120	WT-5AzC-MA4	G	T	IGV	non-H3K9me3	Non-H3K9me3
Supercontig_12.4	3409564	WT-5AzC-MA1	G	C	IGV	non-H3K9me3	Non-H3K9me3
Supercontig_12.4	3434349	WT-5AzC-MA6	G	A	IGV	non-H3K9me3	Non-H3K9me3
Supercontig_12.4	3443075	WT-5AzC-MA2	C	T	IGV	non-H3K9me3	Non-H3K9me3
Supercontig_12.4	3446562	WT-5AzC-MA4	G	A	IGV	non-H3K9me3	Non-H3K9me3
Supercontig_12.4	3470837	WT-5AzC-MA1	C	G	IGV	non-H3K9me3	Non-H3K9me3
Supercontig_12.4	3486904	WT-5AzC-MA1	C	G	IGV	non-H3K9me3	Non-H3K9me3
Supercontig_12.4	3528004	WT-5AzC-MA2	C	G	IGV	non-H3K9me3	Non-H3K9me3
Supercontig_12.4	3532640	WT-5AzC-MA5	C	G	IGV	non-H3K9me3	Non-H3K9me3
Supercontig_12.4	3539052	WT-5AzC-MA2	G	C	IGV	non-H3K9me3	Non-H3K9me3
Supercontig_12.4	3547550	WT-5AzC-MA1	C	G	IGV	non-H3K9me3	Non-H3K9me3
Supercontig_12.4	3562712	WT-5AzC-MA1	T	C	IGV	non-H3K9me3	Non-H3K9me3
Supercontig_12.4	3574983	WT-5AzC-MA4	G	T	IGV	non-H3K9me3	Non-H3K9me3
Supercontig_12.4	3590933	WT-5AzC-MA2	G	C	IGV	non-H3K9me3	Non-H3K9me3
Supercontig_12.4	3659392	WT-5AzC-MA5	G	C	IGV	non-H3K9me3	Non-H3K9me3
Supercontig_12.4	3665366	WT-5AzC-MA4	C	G	IGV	non-H3K9me3	Non-H3K9me3
Supercontig_12.4	3682379	WT-5AzC-MA1	G	C	IGV	non-H3K9me3	Non-H3K9me3
Supercontig_12.4	3682686	WT-5AzC-MA1	C	G	IGV	non-H3K9me3	Non-H3K9me3
Supercontig_12.4	3709428	WT-5AzC-MA5	G	T	IGV	non-H3K9me3	Non-H3K9me3
Supercontig_12.4	3716954	WT-5AzC-MA2	G	C	IGV	non-H3K9me3	Non-H3K9me3
Supercontig_12.4	3721892	WT-5AzC-MA5	C	G	IGV	non-H3K9me3	Non-H3K9me3
Supercontig_12.4	3750343	WT-5AzC-MA3	C	A	IGV	H3K9me3	Non-PR
Supercontig_12.4	3758404	WT-5AzC-MA4	G	T	IGV	H3K9me3	Non-PR
Supercontig_12.4	3765983	WT-5AzC-MA6	T	C	IGV	H3K9me3	Non-PR
Supercontig_12.4	3768477	WT-5AzC-MA5	A	G	IGV	H3K9me3	Non-PR
Supercontig_12.4	3779046	WT-5AzC-MA4	G	A	IGV	non-H3K9me3	Non-H3K9me3
Supercontig_12.4	3781183	WT-5AzC-MA1	C	G	IGV	non-H3K9me3	Non-H3K9me3
Supercontig_12.4	3790296	WT-5AzC-MA5	G	C	IGV	non-H3K9me3	Non-H3K9me3
Supercontig_12.4	3790740	WT-5AzC-MA2	G	C	IGV	non-H3K9me3	Non-H3K9me3
Supercontig_12.4	3804047	WT-5AzC-MA1	G	C	IGV	non-H3K9me3	Non-H3K9me3
Supercontig_12.4	3810699	WT-5AzC-MA3	T	C	IGV	non-H3K9me3	Non-H3K9me3
Supercontig_12.4	3811254	WT-5AzC-MA1	C	G	IGV	non-H3K9me3	Non-H3K9me3
Supercontig_12.4	3813045	WT-5AzC-MA4	C	G	IGV	non-H3K9me3	Non-H3K9me3
Supercontig_12.4	3828664	WT-5AzC-MA2	G	C	IGV	non-H3K9me3	Non-H3K9me3
Supercontig_12.4	3840725	WT-5AzC-MA2	G	C	IGV	non-H3K9me3	Non-H3K9me3
Supercontig_12.4	3862887	WT-5AzC-MA6	G	C	IGV	non-H3K9me3	Non-H3K9me3
Supercontig_12.4	3883025	WT-5AzC-MA3	G	T	IGV	non-H3K9me3	Non-H3K9me3
Supercontig_12.4	3916464	WT-5AzC-MA4	C	G	IGV	non-H3K9me3	Non-H3K9me3
Supercontig_12.4	3934009	WT-5AzC-MA1	T	A	IGV	non-H3K9me3	Non-H3K9me3
Supercontig_12.4	3939237	WT-5AzC-MA6	C	G	IGV	non-H3K9me3	Non-H3K9me3
Supercontig_12.4	3965283	WT-5AzC-MA4	C	G	IGV	non-H3K9me3	Non-H3K9me3
Supercontig_12.4	3981653	WT-5AzC-MA5	C	G	IGV	non-H3K9me3	Non-H3K9me3
Supercontig_12.4	3987277	WT-5AzC-MA4	C	G	IGV	non-H3K9me3	Non-H3K9me3
Supercontig_12.4	3996385	WT-5AzC-MA3	G	C	IGV	non-H3K9me3	Non-H3K9me3
Supercontig_12.4	4032335	WT-5AzC-MA1	T	C	IGV	H3K9me3	Non-PR
Supercontig_12.4	4032337	WT-5AzC-MA1	C	A	IGV	H3K9me3	Non-PR
Supercontig_12.4	4040683	WT-5AzC-MA3	T	C	IGV	H3K9me3	Non-PR
Supercontig_12.4	4051766	WT-5AzC-MA4	A	G	IGV	H3K9me3	Non-PR
Supercontig_12.4	4057126	WT-5AzC-MA1	G	C	IGV	H3K9me3	Non-PR
Supercontig_12.4	4057619	WT-5AzC-MA5	G	A	IGV	H3K9me3	Non-PR
Supercontig_12.4	4062226	WT-5AzC-MA1	C	A	IGV	H3K9me3	Non-PR
Supercontig_12.4	4063117	WT-5AzC-MA4	G	C	IGV	H3K9me3	Non-PR
Supercontig_12.4	4063211	WT-5AzC-MA6	C	G	IGV	H3K9me3	Non-PR
Supercontig_12.4	4087279	WT-5AzC-MA5	G	T	IGV	non-H3K9me3	Non-H3K9me3
Supercontig_12.4	4097008	WT-5AzC-MA2	G	C	IGV	non-H3K9me3	Non-H3K9me3
Supercontig_12.4	4144332	WT-5AzC-MA4	G	A	IGV	non-H3K9me3	Non-H3K9me3
Supercontig_12.4	4155449	WT-5AzC-MA1	C	G	IGV	non-H3K9me3	Non-H3K9me3
Supercontig_12.4	4169614	WT-5AzC-MA3	T	C	IGV	H3K9me3	Non-PR
Supercontig_12.4	4220323	WT-5AzC-MA3	G	T	IGV	non-H3K9me3	Non-H3K9me3
Supercontig_12.4	4222911	WT-5AzC-MA5	C	T	IGV	non-H3K9me3	Non-H3K9me3
Supercontig_12.4	4238285	WT-5AzC-MA2	A	G	IGV	H3K9me3	Non-PR
Supercontig_12.4	4242465	WT-5AzC-MA2	G	C	IGV	non-H3K9me3	Non-H3K9me3
Supercontig_12.4	4252645	WT-5AzC-MA4	T	C	IGV	H3K9me3	Non-PR
Supercontig_12.4	4255205	WT-5AzC-MA3	G	C	IGV	H3K9me3	Non-PR
Supercontig_12.4	4262181	WT-5AzC-MA2	C	G	IGV	H3K9me3	Non-PR
Supercontig_12.4	4262656	WT-5AzC-MA2	C	G	IGV	H3K9me3	Non-PR
Supercontig_12.4	4264052	WT-5AzC-MA5	C	T	IGV	H3K9me3	Non-PR
Supercontig_12.4	4266445	WT-5AzC-MA5	T	C	IGV	H3K9me3	Non-PR
Supercontig_12.4	4279496	WT-5AzC-MA5	A	G	IGV	H3K9me3	Non-PR
Supercontig_12.4	4289174	WT-5AzC-MA5	A	T	IGV	H3K9me3	Non-PR
Supercontig_12.4	4290254	WT-5AzC-MA2	G	C	IGV	H3K9me3	Non-PR
Supercontig_12.4	4293609	WT-5AzC-MA4	A	G	IGV	H3K9me3	Non-PR
Supercontig_12.4	4295273	WT-5AzC-MA2	C	A	IGV	H3K9me3	Non-PR
Supercontig_12.4	4301146	WT-5AzC-MA3	A	G	IGV	H3K9me3	Non-PR
Supercontig_12.4	4311921	WT-5AzC-MA2	G	C	IGV	non-H3K9me3	Non-H3K9me3
Supercontig_12.4	4317085	WT-5AzC-MA2	G	C	IGV	non-H3K9me3	Non-H3K9me3
Supercontig_12.4	4373036	WT-5AzC-MA6	G	C	IGV	non-H3K9me3	Non-H3K9me3
Supercontig_12.4	4388260	WT-5AzC-MA3	A	T	IGV	H3K9me3	Non-PR
Supercontig_12.4	4396270	WT-5AzC-MA6	C	G	IGV	non-H3K9me3	Non-H3K9me3
Supercontig_12.4	4396956	WT-5AzC-MA6	C	G	IGV	non-H3K9me3	Non-H3K9me3
Supercontig_12.4	4408392	WT-5AzC-MA1	G	C	IGV	non-H3K9me3	Non-H3K9me3
Supercontig_12.4	4435149	WT-5AzC-MA3	C	G	IGV	non-H3K9me3	Non-H3K9me3
Supercontig_12.4	4451762	WT-5AzC-MA1	C	T	IGV	H3K9me3	Non-PR
Supercontig_12.4	4453830	WT-5AzC-MA5	A	T	IGV	H3K9me3	Non-PR
Supercontig_12.4	4483985	WT-5AzC-MA3	A	G	IGV	H3K9me3	Non-PR
Supercontig_12.4	4514478	WT-5AzC-MA4	C	G	IGV	non-H3K9me3	Non-H3K9me3
Supercontig_12.4	4515956	WT-5AzC-MA3	G	C	IGV	non-H3K9me3	Non-H3K9me3
Supercontig_12.4	4516500	WT-5AzC-MA4	A	G	IGV	non-H3K9me3	Non-H3K9me3
Supercontig_12.4	4549809	WT-5AzC-MA1	T	C	IGV	non-H3K9me3	Non-H3K9me3
Supercontig_12.4	4559910	WT-5AzC-MA2	C	G	IGV	non-H3K9me3	Non-H3K9me3
Supercontig_12.4	4587510	WT-5AzC-MA1	C	G	IGV	non-H3K9me3	Non-H3K9me3
Supercontig_12.4	4601170	WT-5AzC-MA3	G	C	IGV	non-H3K9me3	Non-H3K9me3
Supercontig_12.4	4636885	WT-5AzC-MA6	C	G	IGV	H3K9me3	Non-PR
Supercontig_12.4	4638924	WT-5AzC-MA2	C	G	IGV	H3K9me3	Non-PR
Supercontig_12.4	4642652	WT-5AzC-MA6	C	A	IGV	H3K9me3	Non-PR
Supercontig_12.4	4648766	WT-5AzC-MA5	A	G	IGV	H3K9me3	Non-PR
Supercontig_12.4	4648829	WT-5AzC-MA2	A	G	IGV	H3K9me3	Non-PR
Supercontig_12.4	4649406	WT-5AzC-MA1	A	G	IGV	H3K9me3	Non-PR
Supercontig_12.4	4650625	WT-5AzC-MA2	C	G	IGV	H3K9me3	Non-PR
Supercontig_12.4	4651374	WT-5AzC-MA5	T	C	IGV	H3K9me3	Non-PR
Supercontig_12.4	4651813	WT-5AzC-MA3	C	T	IGV	H3K9me3	Non-PR
Supercontig_12.4	4653390	WT-5AzC-MA5	G	C	IGV	H3K9me3	Non-PR
Supercontig_12.4	4653799	WT-5AzC-MA6	C	G	IGV	H3K9me3	Non-PR
Supercontig_12.4	4659984	WT-5AzC-MA1	T	C	IGV	H3K9me3	Non-PR
Supercontig_12.4	4684403	WT-5AzC-MA6	C	G	IGV	non-H3K9me3	Non-H3K9me3
Supercontig_12.4	4694636	WT-5AzC-MA5	G	C	IGV	non-H3K9me3	Non-H3K9me3
Supercontig_12.4	4707721	WT-5AzC-MA6	G	C	IGV	non-H3K9me3	Non-H3K9me3
Supercontig_12.4	4709064	WT-5AzC-MA5	C	T	IGV	non-H3K9me3	Non-H3K9me3
Supercontig_12.4	4712870	WT-5AzC-MA3	C	G	IGV	non-H3K9me3	Non-H3K9me3
Supercontig_12.4	4713640	WT-5AzC-MA2	G	T	IGV	non-H3K9me3	Non-H3K9me3
Supercontig_12.4	4767820	WT-5AzC-MA2	G	C	IGV	non-H3K9me3	Non-H3K9me3
Supercontig_12.4	4768698	WT-5AzC-MA3	T	C	IGV	non-H3K9me3	Non-H3K9me3
Supercontig_12.4	4781208	WT-5AzC-MA3	C	T	IGV	non-H3K9me3	Non-H3K9me3
Supercontig_12.4	4800314	WT-5AzC-MA1	T	G	IGV	non-H3K9me3	Non-H3K9me3
Supercontig_12.4	4815612	WT-5AzC-MA5	G	A	IGV	non-H3K9me3	Non-H3K9me3
Supercontig_12.4	4825158	WT-5AzC-MA4	C	G	IGV	non-H3K9me3	Non-H3K9me3
Supercontig_12.4	4838443	WT-5AzC-MA6	C	G	IGV	non-H3K9me3	Non-H3K9me3
Supercontig_12.4	4857594	WT-5AzC-MA1	G	C	IGV	non-H3K9me3	Non-H3K9me3
Supercontig_12.4	4875276	WT-5AzC-MA3	C	G	IGV	non-H3K9me3	Non-H3K9me3
Supercontig_12.4	4894037	WT-5AzC-MA4	C	G	IGV	non-H3K9me3	Non-H3K9me3
Supercontig_12.4	4903892	WT-5AzC-MA4	A	G	IGV	non-H3K9me3	Non-H3K9me3
Supercontig_12.4	4908912	WT-5AzC-MA1	G	C	IGV	non-H3K9me3	Non-H3K9me3
Supercontig_12.4	4934041	WT-5AzC-MA4	G	C	IGV	non-H3K9me3	Non-H3K9me3
Supercontig_12.4	4974599	WT-5AzC-MA2	G	C	IGV	non-H3K9me3	Non-H3K9me3
Supercontig_12.4	4985806	WT-5AzC-MA1	G	C	IGV	non-H3K9me3	Non-H3K9me3
Supercontig_12.4	5007909	WT-5AzC-MA4	T	C	IGV	non-H3K9me3	Non-H3K9me3
Supercontig_12.4	5016834	WT-5AzC-MA4	G	C	IGV	non-H3K9me3	Non-H3K9me3
Supercontig_12.4	5019413	WT-5AzC-MA4	C	G	IGV	H3K9me3	Non-PR
Supercontig_12.4	5020735	WT-5AzC-MA4	C	T	IGV	H3K9me3	Non-PR
Supercontig_12.4	5027784	WT-5AzC-MA3	A	T	IGV	H3K9me3	Non-PR
Supercontig_12.4	5032027	WT-5AzC-MA4	A	T	IGV	H3K9me3	Non-PR
Supercontig_12.4	5033847	WT-5AzC-MA6	A	T	IGV	H3K9me3	Non-PR
Supercontig_12.4	5034263	WT-5AzC-MA5	T	C	IGV	H3K9me3	Non-PR
Supercontig_12.4	5042511	WT-5AzC-MA5	T	C	IGV	non-H3K9me3	Non-H3K9me3
Supercontig_12.4	5050037	WT-5AzC-MA1	C	G	IGV	non-H3K9me3	Non-H3K9me3
Supercontig_12.4	5051603	WT-5AzC-MA5	C	G	IGV	non-H3K9me3	Non-H3K9me3
Supercontig_12.4	5071479	WT-5AzC-MA2	C	G	IGV	non-H3K9me3	Non-H3K9me3
Supercontig_12.4	5079804	WT-5AzC-MA5	G	C	IGV	non-H3K9me3	Non-H3K9me3
[truncated: 2,868 more rows]

## Sheet: H3K9me3 region
The genomic coordinates for regions marked by H3K9me3
Chromosome	start	end	region
Supercontig_12.1	200	1799	H3K9me3 region
Supercontig_12.1	21000	33999	H3K9me3 region
Supercontig_12.1	63000	88999	H3K9me3 region
Supercontig_12.1	199400	208599	H3K9me3 region
Supercontig_12.1	267000	288999	H3K9me3 region
Supercontig_12.1	384000	385399	H3K9me3 region
Supercontig_12.1	670200	696799	H3K9me3 region
Supercontig_12.1	872400	924999	H3K9me3 region
Supercontig_12.1	1182000	1186199	H3K9me3 region
Supercontig_12.1	1219200	1229399	H3K9me3 region
Supercontig_12.1	1337200	1349799	H3K9me3 region
Supercontig_12.1	1550200	1550999	H3K9me3 region
Supercontig_12.1	1944800	1947399	H3K9me3 region
Supercontig_12.1	2273400	2342799	H3K9me3 region
Supercontig_12.1	2381600	2404599	H3K9me3 region
Supercontig_12.1	3062200	3065399	H3K9me3 region
Supercontig_12.1	3476600	3495599	H3K9me3 region
Supercontig_12.1	3553000	3566199	H3K9me3 region
Supercontig_12.1	3579400	3580399	H3K9me3 region
Supercontig_12.1	3595600	3638199	H3K9me3 region
Supercontig_12.1	3641600	3664399	H3K9me3 region
Supercontig_12.1	3680000	3708799	H3K9me3 region
Supercontig_12.1	3714200	3729999	H3K9me3 region
Supercontig_12.1	3735000	3986799	H3K9me3 region
Supercontig_12.1	4005200	4007199	H3K9me3 region
Supercontig_12.1	4009600	4040599	H3K9me3 region
Supercontig_12.1	4043200	4098799	H3K9me3 region
Supercontig_12.1	4162600	4166999	H3K9me3 region
Supercontig_12.1	4169800	4195399	H3K9me3 region
Supercontig_12.1	4212800	4214599	H3K9me3 region
Supercontig_12.1	4314400	4355399	H3K9me3 region
Supercontig_12.1	4375600	4376999	H3K9me3 region
Supercontig_12.1	4531400	4543999	H3K9me3 region
Supercontig_12.1	4878600	4882999	H3K9me3 region
Supercontig_12.1	4923400	4925199	H3K9me3 region
Supercontig_12.1	5006400	5010799	H3K9me3 region
Supercontig_12.1	5078200	5082599	H3K9me3 region
Supercontig_12.1	5263200	5264999	H3K9me3 region
Supercontig_12.1	5317600	5339799	H3K9me3 region
Supercontig_12.1	5394800	5402199	H3K9me3 region
Supercontig_12.1	5482200	5499399	H3K9me3 region
Supercontig_12.1	5530000	5545399	H3K9me3 region
Supercontig_12.1	5734800	5772999	H3K9me3 region
Supercontig_12.1	5805200	5808599	H3K9me3 region
Supercontig_12.1	5919800	5944599	H3K9me3 region
Supercontig_12.1	5955400	5976799	H3K9me3 region
Supercontig_12.1	6197400	6200199	H3K9me3 region
Supercontig_12.1	6249400	6262799	H3K9me3 region
Supercontig_12.1	6298200	6333399	H3K9me3 region
Supercontig_12.1	6383600	6458599	H3K9me3 region
Supercontig_12.1	6470000	6474599	H3K9me3 region
Supercontig_12.1	6501600	6504999	H3K9me3 region
Supercontig_12.1	6521000	6528799	H3K9me3 region
Supercontig_12.1	6600200	6601199	H3K9me3 region
Supercontig_12.1	6998200	7002599	H3K9me3 region
Supercontig_12.1	7373400	7373999	H3K9me3 region
Supercontig_12.1	7423800	7426999	H3K9me3 region
Supercontig_12.1	7506800	7511399	H3K9me3 region
Supercontig_12.1	7711200	7712599	H3K9me3 region
Supercontig_12.1	8227000	8267599	H3K9me3 region
Supercontig_12.1	8279200	8293199	H3K9me3 region
Supercontig_12.1	8893800	8895199	H3K9me3 region
Supercontig_12.1	8992400	9000199	H3K9me3 region
Supercontig_12.1	9163600	9175199	H3K9me3 region
Supercontig_12.1	9286800	9337199	H3K9me3 region
Supercontig_12.1	9358600	9359799	H3K9me3 region
Supercontig_12.1	9406800	9407999	H3K9me3 region
Supercontig_12.1	9481600	9515199	H3K9me3 region
Supercontig_12.1	9697800	9700799	H3K9me3 region
Supercontig_12.1	9705600	9758599	H3K9me3 region
Supercontig_12.1	9772400	9798799	H3K9me3 region
Supercontig_12.2	200	8999	H3K9me3 region
Supercontig_12.2	13200	16199	H3K9me3 region
Supercontig_12.2	108800	147399	H3K9me3 region
Supercontig_12.2	390800	400799	H3K9me3 region
Supercontig_12.2	516600	518199	H3K9me3 region
Supercontig_12.2	572600	577399	H3K9me3 region
Supercontig_12.2	684800	688199	H3K9me3 region
Supercontig_12.2	700000	708199	H3K9me3 region
Supercontig_12.2	874400	882999	H3K9me3 region
Supercontig_12.2	1016400	1020799	H3K9me3 region
Supercontig_12.2	1066400	1076799	H3K9me3 region
Supercontig_12.2	1093800	1151599	H3K9me3 region
Supercontig_12.2	1155000	1365999	H3K9me3 region
Supercontig_12.2	1437200	1442999	H3K9me3 region
Supercontig_12.2	1720600	1734399	H3K9me3 region
Supercontig_12.2	1989400	2001799	H3K9me3 region
Supercontig_12.2	2113400	2170799	H3K9me3 region
Supercontig_12.2	2231600	2233599	H3K9me3 region
Supercontig_12.2	2848600	2853199	H3K9me3 region
Supercontig_12.2	2902600	2921199	H3K9me3 region
Supercontig_12.2	3245600	3247999	H3K9me3 region
Supercontig_12.2	3303000	3321399	H3K9me3 region
Supercontig_12.2	3366400	3387599	H3K9me3 region
Supercontig_12.2	3493400	3502799	H3K9me3 region
Supercontig_12.2	3602000	3712599	H3K9me3 region
Supercontig_12.2	3888800	3936599	H3K9me3 region
Supercontig_12.2	4098600	4121199	H3K9me3 region
Supercontig_12.2	4138800	4145999	H3K9me3 region
Supercontig_12.2	4153000	4158999	H3K9me3 region
Supercontig_12.2	4206000	4209399	H3K9me3 region
Supercontig_12.2	4241400	4262599	H3K9me3 region
Supercontig_12.2	4344800	4359599	H3K9me3 region
Supercontig_12.2	4470400	4478599	H3K9me3 region
Supercontig_12.3	200	9399	H3K9me3 region
Supercontig_12.3	61800	77999	H3K9me3 region
Supercontig_12.3	133200	147799	H3K9me3 region
Supercontig_12.3	180800	188999	H3K9me3 region
Supercontig_12.3	267400	268399	H3K9me3 region
Supercontig_12.3	302000	327799	H3K9me3 region
Supercontig_12.3	346800	380799	H3K9me3 region
Supercontig_12.3	430800	448399	H3K9me3 region
Supercontig_12.3	474600	486399	H3K9me3 region
Supercontig_12.3	564000	568199	H3K9me3 region
Supercontig_12.3	672400	673199	H3K9me3 region
Supercontig_12.3	683600	965599	H3K9me3 region
Supercontig_12.3	1042200	1059399	H3K9me3 region
Supercontig_12.3	1252400	1274399	H3K9me3 region
Supercontig_12.3	1340000	1345999	H3K9me3 region
Supercontig_12.3	1386800	1390199	H3K9me3 region
Supercontig_12.3	1702400	1749799	H3K9me3 region
Supercontig_12.3	1814600	1816999	H3K9me3 region
Supercontig_12.3	2185200	2236799	H3K9me3 region
Supercontig_12.3	2288600	2296199	H3K9me3 region
Supercontig_12.3	2423800	2444599	H3K9me3 region
Supercontig_12.3	2759800	2763399	H3K9me3 region
Supercontig_12.3	2821400	2833399	H3K9me3 region
Supercontig_12.3	2881000	2890799	H3K9me3 region
Supercontig_12.3	2965800	2973799	H3K9me3 region
Supercontig_12.3	3518400	3521799	H3K9me3 region
Supercontig_12.3	3555800	3560199	H3K9me3 region
Supercontig_12.3	3578000	3578799	H3K9me3 region
Supercontig_12.3	4073200	4095599	H3K9me3 region
Supercontig_12.3	4255600	4281999	H3K9me3 region
Supercontig_12.3	4528000	4532399	H3K9me3 region
Supercontig_12.3	4578600	4596599	H3K9me3 region
Supercontig_12.3	4828600	4856999	H3K9me3 region
Supercontig_12.3	5045800	5050199	H3K9me3 region
Supercontig_12.3	5062200	5088199	H3K9me3 region
Supercontig_12.3	5207400	5214999	H3K9me3 region
Supercontig_12.3	5272000	5274599	H3K9me3 region
Supercontig_12.4	200	1599	H3K9me3 region
Supercontig_12.4	36600	47199	H3K9me3 region
Supercontig_12.4	113800	141399	H3K9me3 region
Supercontig_12.4	363600	373399	H3K9me3 region
Supercontig_12.4	440400	455399	H3K9me3 region
Supercontig_12.4	874600	1088399	H3K9me3 region
Supercontig_12.4	1107200	1111799	H3K9me3 region
Supercontig_12.4	1125400	1173599	H3K9me3 region
Supercontig_12.4	1273000	1274999	H3K9me3 region
Supercontig_12.4	1418000	1420199	H3K9me3 region
Supercontig_12.4	1443200	1484599	H3K9me3 region
Supercontig_12.4	1697400	1699599	H3K9me3 region
Supercontig_12.4	1761200	1761999	H3K9me3 region
Supercontig_12.4	1880800	1932399	H3K9me3 region
Supercontig_12.4	2018200	2050999	H3K9me3 region
Supercontig_12.4	2336400	2379599	H3K9me3 region
Supercontig_12.4	2388600	2393199	H3K9me3 region
Supercontig_12.4	2545000	2547399	H3K9me3 region
Supercontig_12.4	2608400	2622999	H3K9me3 region
Supercontig_12.4	2660800	2664999	H3K9me3 region
Supercontig_12.4	2710600	2713999	H3K9me3 region
Supercontig_12.4	2718200	2737799	H3K9me3 region
Supercontig_12.4	2997000	2999599	H3K9me3 region
Supercontig_12.4	3052400	3083399	H3K9me3 region
Supercontig_12.4	3743400	3769999	H3K9me3 region
Supercontig_12.4	4031400	4063799	H3K9me3 region
Supercontig_12.4	4168000	4180199	H3K9me3 region
Supercontig_12.4	4230600	4241199	H3K9me3 region
Supercontig_12.4	4250200	4301599	H3K9me3 region
Supercontig_12.4	4387200	4389399	H3K9me3 region
Supercontig_12.4	4448200	4459399	H3K9me3 region
Supercontig_12.4	4481600	4484199	H3K9me3 region
Supercontig_12.4	4625000	4660199	H3K9me3 region
Supercontig_12.4	4769000	4772599	H3K9me3 region
Supercontig_12.4	5018000	5038399	H3K9me3 region
Supercontig_12.4	5209600	5249199	H3K9me3 region
Supercontig_12.4	5308200	5331999	H3K9me3 region
Supercontig_12.4	5847600	5848799	H3K9me3 region
Supercontig_12.4	5853000	5865599	H3K9me3 region
Supercontig_12.4	5871800	5878799	H3K9me3 region
Supercontig_12.4	5888000	5889199	H3K9me3 region
Supercontig_12.4	5914200	5937399	H3K9me3 region
Supercontig_12.4	5950800	6000599	H3K9me3 region
Supercontig_12.5	0	18999	H3K9me3 region
Supercontig_12.5	146600	147599	H3K9me3 region
Supercontig_12.5	177000	196599	H3K9me3 region
Supercontig_12.5	254600	266599	H3K9me3 region
Supercontig_12.5	493000	508399	H3K9me3 region
Supercontig_12.5	580600	614799	H3K9me3 region
Supercontig_12.5	781200	796599	H3K9me3 region
Supercontig_12.5	851200	855799	H3K9me3 region
Supercontig_12.5	891200	1218599	H3K9me3 region
Supercontig_12.5	1224200	1228199	H3K9me3 region
Supercontig_12.5	1301000	1311599	H3K9me3 region
Supercontig_12.5	1428800	1433199	H3K9me3 region
Supercontig_12.5	1689400	1701999	H3K9me3 region
Supercontig_12.5	1753000	1767599	H3K9me3 region
Supercontig_12.5	1990000	1992399	H3K9me3 region
Supercontig_12.5	2204600	2208199	H3K9me3 region
Supercontig_12.5	2278200	2282399	H3K9me3 region
Supercontig_12.5	2505600	2506999	H3K9me3 region
Supercontig_12.5	2593800	2625799	H3K9me3 region
Supercontig_12.5	2659000	2660599	H3K9me3 region
Supercontig_12.5	2811000	2812199	H3K9me3 region
Supercontig_12.5	2832800	2833399	H3K9me3 region
Supercontig_12.5	3432400	3447599	H3K9me3 region
Supercontig_12.5	3851000	3852999	H3K9me3 region
Supercontig_12.5	3907000	3931999	H3K9me3 region
Supercontig_12.5	4033400	4065399	H3K9me3 region
Supercontig_12.5	4093000	4095399	H3K9me3 region
Supercontig_12.5	4159600	4170799	H3K9me3 region
Supercontig_12.5	4235200	4249199	H3K9me3 region
Supercontig_12.5	4441400	4472599	H3K9me3 region
Supercontig_12.5	4506800	4519799	H3K9me3 region
Supercontig_12.5	4783200	4800399	H3K9me3 region
Supercontig_12.5	5227400	5237399	H3K9me3 region
Supercontig_12.5	5406600	5420599	H3K9me3 region
Supercontig_12.5	5656000	5697399	H3K9me3 region
Supercontig_12.5	5699800	5713399	H3K9me3 region
Supercontig_12.5	5850400	5851799	H3K9me3 region
Supercontig_12.5	5891200	5916799	H3K9me3 region
Supercontig_12.5	5980600	6021799	H3K9me3 region
Supercontig_12.5	6067400	6081399	H3K9me3 region
Supercontig_12.5	6104600	6112599	H3K9me3 region
Supercontig_12.5	6140000	6151999	H3K9me3 region
Supercontig_12.5	6178800	6190799	H3K9me3 region
Supercontig_12.5	6389200	6391999	H3K9me3 region
Supercontig_12.6	200	1599	H3K9me3 region
Supercontig_12.6	95600	99599	H3K9me3 region
Supercontig_12.6	105000	120399	H3K9me3 region
Supercontig_12.6	269200	275199	H3K9me3 region
Supercontig_12.6	361400	391199	H3K9me3 region
Supercontig_12.6	433000	444399	H3K9me3 region
Supercontig_12.6	501600	505999	H3K9me3 region
Supercontig_12.6	556200	560599	H3K9me3 region
Supercontig_12.6	1069600	1088199	H3K9me3 region
Supercontig_12.6	1171800	1192999	H3K9me3 region
Supercontig_12.6	1329600	1339399	H3K9me3 region
Supercontig_12.6	1756200	1760399	H3K9me3 region
Supercontig_12.6	1766000	1776999	H3K9me3 region
Supercontig_12.6	1794800	1823799	H3K9me3 region
Supercontig_12.6	1843400	1865599	H3K9me3 region
Supercontig_12.6	1868000	1874599	H3K9me3 region
Supercontig_12.6	1905000	1908399	H3K9me3 region
Supercontig_12.6	1935000	1958399	H3K9me3 region
Supercontig_12.6	1983600	1990999	H3K9me3 region
Supercontig_12.6	2031800	2032599	H3K9me3 region
Supercontig_12.6	2384200	2387599	H3K9me3 region
Supercontig_12.6	2420000	2423399	H3K9me3 region
Supercontig_12.6	2724600	2747199	H3K9me3 region
Supercontig_12.6	2783800	3080399	H3K9me3 region
Supercontig_12.6	3237200	3240599	H3K9me3 region
Supercontig_12.6	3335000	3339199	H3K9me3 region
Supercontig_12.6	3407200	3420599	H3K9me3 region
Supercontig_12.6	3489200	3492999	H3K9me3 region
Supercontig_12.6	3507400	3537999	H3K9me3 region
Supercontig_12.6	3630800	3645799	H3K9me3 region
Supercontig_12.6	3781800	3794199	H3K9me3 region
Supercontig_12.6	4011000	4019999	H3K9me3 region
Supercontig_12.6	4067400	4070799	H3K9me3 region
Supercontig_12.6	4162600	4218199	H3K9me3 region
Supercontig_12.7	200	1399	H3K9me3 region
Supercontig_12.7	49400	50799	H3K9me3 region
Supercontig_12.7	78800	83399	H3K9me3 region
Supercontig_12.7	135800	152799	H3K9me3 region
Supercontig_12.7	185600	192999	H3K9me3 region
Supercontig_12.7	259600	264199	H3K9me3 region
Supercontig_12.7	274000	292599	H3K9me3 region
Supercontig_12.7	326600	352199	H3K9me3 region
Supercontig_12.7	502400	525799	H3K9me3 region
Supercontig_12.7	610200	623999	H3K9me3 region
Supercontig_12.7	811000	818199	H3K9me3 region
Supercontig_12.7	890600	909399	H3K9me3 region
Supercontig_12.7	1007600	1027999	H3K9me3 region
Supercontig_12.7	1039800	1079199	H3K9me3 region
Supercontig_12.7	1117400	1149599	H3K9me3 region
Supercontig_12.7	1162000	1166599	H3K9me3 region
Supercontig_12.7	1268800	1283199	H3K9me3 region
Supercontig_12.7	1318800	1344199	H3K9me3 region
Supercontig_12.7	1434000	1444999	H3K9me3 region
Supercontig_12.7	1628800	1629799	H3K9me3 region
Supercontig_12.7	1767400	1769599	H3K9me3 region
Supercontig_12.7	1823400	1835199	H3K9me3 region
Supercontig_12.7	1877600	1881999	H3K9me3 region
Supercontig_12.7	2066600	2069599	H3K9me3 region
Supercontig_12.7	2075800	2105199	H3K9me3 region
Supercontig_12.7	2123000	2124999	H3K9me3 region
Supercontig_12.7	2134600	2483199	H3K9me3 region
Supercontig_12.7	2495000	2506599	H3K9me3 region
Supercontig_12.7	2524000	2535999	H3K9me3 region
Supercontig_12.7	2569000	2569399	H3K9me3 region
Supercontig_12.7	2576200	2579199	H3K9me3 region
Supercontig_12.7	2796800	2810999	H3K9me3 region
Supercontig_12.7	2920400	2931799	H3K9me3 region
Supercontig_12.7	3252200	3253799	H3K9me3 region
Supercontig_12.7	3368200	3374999	H3K9me3 region
Supercontig_12.7	3406200	3440399	H3K9me3 region
Supercontig_12.7	3446000	3448799	H3K9me3 region
Supercontig_12.7	3678000	3703799	H3K9me3 region
Supercontig_12.7	4203400	4216399	H3K9me3 region
Supercontig_12.7	4235800	4255199	H3K9me3 region
#Supercontig_12.8	0	192199	H3K9me3 region
#Supercontig_12.9	0	142399	H3K9me3 region
#Supercontig_12.10	0	125399	H3K9me3 region
#Supercontig_12.11	0	31599	H3K9me3 region
#Supercontig_12.12	0	19599	H3K9me3 region
#Supercontig_12.13	0	13399	H3K9me3 region
#Supercontig_12.14	0	11399	H3K9me3 region
#Supercontig_12.15	0	9199	H3K9me3 region
#Supercontig_12.16	0	8799	H3K9me3 region
#Supercontig_12.17	0	6599	H3K9me3 region
#Supercontig_12.18	0	6199	H3K9me3 region
#Supercontig_12.19	0	4599	H3K9me3 region

## Sheet:  pericentromeric regions (PRs)
The genomic coordinates for pericentromeric regions
Chromosome	start	end	region
Supercontig_12.1	3741800	3742000	PR region
Supercontig_12.1	3742400	3743400	PR region
Supercontig_12.1	3743600	3744600	PR region
Supercontig_12.1	3744800	3745400	PR region
Supercontig_12.1	3745800	3752400	PR region
Supercontig_12.1	3752600	3768400	PR region
Supercontig_12.1	3768600	3776600	PR region
Supercontig_12.1	3776800	3777200	PR region
Supercontig_12.1	3777400	3780200	PR region
Supercontig_12.1	3780400	3781000	PR region
Supercontig_12.1	3781800	3783000	PR region
Supercontig_12.1	3783200	3789800	PR region
Supercontig_12.1	3790000	3894800	PR region
Supercontig_12.1	3895000	3899600	PR region
Supercontig_12.1	3900200	3900600	PR region
Supercontig_12.1	3900800	3904800	PR region
Supercontig_12.1	3905000	3905400	PR region
Supercontig_12.1	3905600	3906000	PR region
Supercontig_12.1	3906400	3907600	PR region
Supercontig_12.1	3907800	3909400	PR region
Supercontig_12.1	3909600	3911400	PR region
Supercontig_12.1	3912000	3913200	PR region
Supercontig_12.1	3913400	3914000	PR region
Supercontig_12.1	3914600	3915200	PR region
Supercontig_12.1	3915400	3915600	PR region
Supercontig_12.1	3915800	3916000	PR region
Supercontig_12.1	3916200	3916800	PR region
Supercontig_12.1	3917000	3918600	PR region
Supercontig_12.1	3918800	3921200	PR region
Supercontig_12.1	3921600	3922000	PR region
Supercontig_12.1	3922200	3926400	PR region
Supercontig_12.1	3926600	3938800	PR region
Supercontig_12.1	3939000	3940000	PR region
Supercontig_12.1	3940200	3941000	PR region
Supercontig_12.1	3941400	3941800	PR region
Supercontig_12.1	3942200	3942600	PR region
Supercontig_12.1	3942800	3943200	PR region
Supercontig_12.1	3943600	3944600	PR region
Supercontig_12.1	3945400	3946400	PR region
Supercontig_12.1	3946600	3951000	PR region
Supercontig_12.1	3951200	3957600	PR region
Supercontig_12.1	3958200	3958400	PR region
Supercontig_12.1	3958600	3959000	PR region
Supercontig_12.1	3959200	3959400	PR region
Supercontig_12.1	3959800	3960200	PR region
Supercontig_12.1	3960600	3961000	PR region
Supercontig_12.1	3961200	3962200	PR region
Supercontig_12.1	3965000	3965200	PR region
Supercontig_12.1	3965400	3965600	PR region
Supercontig_12.2	1151400	1155000	PR region
Supercontig_12.2	1173600	1173800	PR region
Supercontig_12.2	1178000	1178200	PR region
Supercontig_12.2	1178600	1178800	PR region
Supercontig_12.2	1179800	1180200	PR region
Supercontig_12.2	1180800	1181000	PR region
Supercontig_12.2	1181400	1181600	PR region
Supercontig_12.2	1182200	1183000	PR region
Supercontig_12.2	1183200	1183400	PR region
Supercontig_12.2	1183600	1185200	PR region
Supercontig_12.2	1185600	1190000	PR region
Supercontig_12.2	1190200	1191200	PR region
Supercontig_12.2	1191400	1193400	PR region
Supercontig_12.2	1193600	1194200	PR region
Supercontig_12.2	1194400	1194800	PR region
Supercontig_12.2	1195000	1196800	PR region
Supercontig_12.2	1197000	1197200	PR region
Supercontig_12.2	1197400	1200600	PR region
Supercontig_12.2	1200800	1202800	PR region
Supercontig_12.2	1203000	1203200	PR region
Supercontig_12.2	1203400	1203600	PR region
Supercontig_12.2	1203800	1205400	PR region
Supercontig_12.2	1205600	1210000	PR region
Supercontig_12.2	1210200	1210600	PR region
Supercontig_12.2	1211000	1211600	PR region
Supercontig_12.2	1211800	1212000	PR region
Supercontig_12.2	1212200	1213400	PR region
Supercontig_12.2	1213600	1214800	PR region
Supercontig_12.2	1215000	1216400	PR region
Supercontig_12.2	1216600	1217000	PR region
Supercontig_12.2	1217200	1218000	PR region
Supercontig_12.2	1218200	1219200	PR region
Supercontig_12.2	1219400	1220000	PR region
Supercontig_12.2	1220400	1226800	PR region
Supercontig_12.2	1227000	1235400	PR region
Supercontig_12.2	1235600	1236800	PR region
Supercontig_12.2	1237000	1238200	PR region
Supercontig_12.2	1238400	1239600	PR region
Supercontig_12.2	1239800	1241000	PR region
Supercontig_12.2	1241400	1243000	PR region
Supercontig_12.2	1243200	1248600	PR region
Supercontig_12.2	1248800	1254000	PR region
Supercontig_12.2	1254200	1311800	PR region
Supercontig_12.2	1312000	1314200	PR region
Supercontig_12.2	1314400	1318600	PR region
Supercontig_12.2	1318800	1320400	PR region
Supercontig_12.2	1320600	1320800	PR region
Supercontig_12.2	1321000	1321200	PR region
Supercontig_12.2	1321400	1333200	PR region
Supercontig_12.2	1333400	1339000	PR region
Supercontig_12.2	1339200	1340800	PR region
Supercontig_12.2	1341000	1341200	PR region
Supercontig_12.2	1341600	1342000	PR region
Supercontig_12.2	1342200	1342400	PR region
Supercontig_12.2	1342600	1343200	PR region
Supercontig_12.2	1343400	1346000	PR region
Supercontig_12.3	705000	705800	PR region
Supercontig_12.3	706000	707000	PR region
Supercontig_12.3	707200	707400	PR region
Supercontig_12.3	707600	707800	PR region
Supercontig_12.3	708000	709400	PR region
Supercontig_12.3	709800	710200	PR region
Supercontig_12.3	710400	710800	PR region
Supercontig_12.3	711000	711200	PR region
Supercontig_12.3	711400	712000	PR region
Supercontig_12.3	712200	713200	PR region
Supercontig_12.3	713400	713600	PR region
Supercontig_12.3	714000	714800	PR region
Supercontig_12.3	715000	715800	PR region
Supercontig_12.3	716000	716600	PR region
Supercontig_12.3	716800	718200	PR region
Supercontig_12.3	718400	727800	PR region
Supercontig_12.3	728000	728800	PR region
Supercontig_12.3	729200	730200	PR region
Supercontig_12.3	730600	731200	PR region
Supercontig_12.3	731600	732600	PR region
Supercontig_12.3	732800	744800	PR region
Supercontig_12.3	745000	747200	PR region
Supercontig_12.3	747800	748800	PR region
Supercontig_12.3	749200	749600	PR region
Supercontig_12.3	750000	751600	PR region
Supercontig_12.3	752000	757800	PR region
Supercontig_12.3	758000	758600	PR region
Supercontig_12.3	759000	775200	PR region
Supercontig_12.3	775400	776400	PR region
Supercontig_12.3	776800	778600	PR region
Supercontig_12.3	778800	779800	PR region
Supercontig_12.3	780000	823600	PR region
Supercontig_12.3	824000	824600	PR region
Supercontig_12.3	824800	846400	PR region
Supercontig_12.3	846600	849000	PR region
Supercontig_12.3	849600	849800	PR region
Supercontig_12.3	850000	852800	PR region
Supercontig_12.3	853000	853200	PR region
Supercontig_12.3	853400	853800	PR region
Supercontig_12.3	854000	854200	PR region
Supercontig_12.3	854400	855200	PR region
Supercontig_12.3	855400	855800	PR region
Supercontig_12.3	856200	856400	PR region
Supercontig_12.3	856800	859200	PR region
Supercontig_12.3	859400	860600	PR region
Supercontig_12.3	860800	861000	PR region
Supercontig_12.3	861400	861600	PR region
Supercontig_12.3	862200	862400	PR region
Supercontig_12.3	862800	863200	PR region
Supercontig_12.3	863600	863800	PR region
Supercontig_12.3	864800	865000	PR region
Supercontig_12.3	866000	866200	PR region
Supercontig_12.3	866600	866800	PR region
Supercontig_12.3	868400	868600	PR region
Supercontig_12.3	870400	870800	PR region
Supercontig_12.3	871200	871600	PR region
Supercontig_12.3	871800	872000	PR region
Supercontig_12.3	872200	872600	PR region
Supercontig_12.3	872800	873600	PR region
Supercontig_12.3	874400	874800	PR region
Supercontig_12.3	875400	875800	PR region
Supercontig_12.3	876000	876200	PR region
Supercontig_12.3	876400	876600	PR region
Supercontig_12.3	876800	877200	PR region
Supercontig_12.3	877400	877600	PR region
Supercontig_12.3	877800	878400	PR region
Supercontig_12.3	878600	879200	PR region
Supercontig_12.3	879600	881000	PR region
Supercontig_12.3	881200	882200	PR region
Supercontig_12.3	882400	882600	PR region
Supercontig_12.3	882800	883200	PR region
Supercontig_12.3	883600	884000	PR region
Supercontig_12.3	884200	884400	PR region
Supercontig_12.3	884600	885000	PR region
Supercontig_12.3	885200	885400	PR region
Supercontig_12.3	886000	886600	PR region
Supercontig_12.3	887000	887800	PR region
Supercontig_12.3	888400	889000	PR region
Supercontig_12.3	889400	889800	PR region
Supercontig_12.3	890000	890800	PR region
Supercontig_12.3	891200	891800	PR region
Supercontig_12.3	892200	892400	PR region
Supercontig_12.3	892600	893000	PR region
Supercontig_12.3	893400	893600	PR region
Supercontig_12.3	894000	894200	PR region
Supercontig_12.3	894400	895000	PR region
Supercontig_12.3	895600	896000	PR region
Supercontig_12.3	896200	896800	PR region
Supercontig_12.3	897600	898200	PR region
Supercontig_12.3	899200	899600	PR region
Supercontig_12.3	900000	900200	PR region
Supercontig_12.3	900400	900600	PR region
Supercontig_12.3	901200	901400	PR region
Supercontig_12.3	901800	902000	PR region
Supercontig_12.3	902200	902400	PR region
Supercontig_12.3	904200	904600	PR region
Supercontig_12.3	905000	905400	PR region
Supercontig_12.3	906800	907000	PR region
Supercontig_12.3	907600	907800	PR region
Supercontig_12.3	908600	908800	PR region
Supercontig_12.3	909000	909200	PR region
Supercontig_12.3	909600	909800	PR region
Supercontig_12.3	910000	910600	PR region
Supercontig_12.3	910800	911400	PR region
Supercontig_12.3	912400	912600	PR region
Supercontig_12.3	916800	917000	PR region
Supercontig_12.3	919000	919200	PR region
Supercontig_12.3	919400	919600	PR region
Supercontig_12.3	920800	921200	PR region
Supercontig_12.3	922600	922800	PR region
Supercontig_12.3	924000	924200	PR region
Supercontig_12.3	927200	927400	PR region
Supercontig_12.3	928400	928600	PR region
Supercontig_12.3	940400	940600	PR region
Supercontig_12.4	894000	894400	PR region
Supercontig_12.4	894800	895000	PR region
Supercontig_12.4	895200	895800	PR region
Supercontig_12.4	896000	896400	PR region
Supercontig_12.4	897000	897200	PR region
Supercontig_12.4	897400	900400	PR region
Supercontig_12.4	900600	901600	PR region
Supercontig_12.4	902200	905800	PR region
Supercontig_12.4	906000	906600	PR region
Supercontig_12.4	906800	910200	PR region
Supercontig_12.4	910600	910800	PR region
Supercontig_12.4	911000	913000	PR region
Supercontig_12.4	913200	913800	PR region
Supercontig_12.4	914000	914400	PR region
Supercontig_12.4	914600	918800	PR region
Supercontig_12.4	919200	920400	PR region
Supercontig_12.4	920600	920800	PR region
Supercontig_12.4	921000	922600	PR region
Supercontig_12.4	923200	923400	PR region
Supercontig_12.4	923600	923800	PR region
Supercontig_12.4	924000	924200	PR region
Supercontig_12.4	924600	924800	PR region
Supercontig_12.4	925000	925200	PR region
Supercontig_12.4	925600	926000	PR region
Supercontig_12.4	926400	926800	PR region
Supercontig_12.4	927200	927400	PR region
Supercontig_12.4	927600	928000	PR region
Supercontig_12.4	928200	929600	PR region
Supercontig_12.4	929800	930000	PR region
Supercontig_12.4	930200	930600	PR region
Supercontig_12.4	930800	931200	PR region
Supercontig_12.4	932000	932800	PR region
Supercontig_12.4	933000	937000	PR region
Supercontig_12.4	937200	940800	PR region
Supercontig_12.4	941000	941800	PR region
Supercontig_12.4	942000	950800	PR region
Supercontig_12.4	951000	966400	PR region
Supercontig_12.4	966800	967800	PR region
Supercontig_12.4	968000	968200	PR region
Supercontig_12.4	968400	968800	PR region
Supercontig_12.4	969400	970200	PR region
Supercontig_12.4	970400	970600	PR region
Supercontig_12.4	970800	971400	PR region
Supercontig_12.4	972000	972200	PR region
Supercontig_12.4	972400	973000	PR region
Supercontig_12.4	973200	974400	PR region
Supercontig_12.4	974800	986200	PR region
Supercontig_12.4	986400	996200	PR region
Supercontig_12.4	996400	1002000	PR region
Supercontig_12.4	1002200	1047800	PR region
Supercontig_12.4	1048200	1049200	PR region
Supercontig_12.4	1049600	1056200	PR region
Supercontig_12.4	1056400	1057000	PR region
Supercontig_12.4	1057200	1059000	PR region
Supercontig_12.4	1059400	1059800	PR region
Supercontig_12.4	1060000	1060800	PR region
Supercontig_12.4	1061800	1063200	PR region
Supercontig_12.4	1063400	1064600	PR region
Supercontig_12.4	1064800	1065400	PR region
Supercontig_12.4	1066400	1066800	PR region
Supercontig_12.4	1067400	1068000	PR region
Supercontig_12.5	933000	933200	PR region
Supercontig_12.5	933400	933800	PR region
Supercontig_12.5	934000	934200	PR region
Supercontig_12.5	934400	934800	PR region
Supercontig_12.5	935200	936400	PR region
Supercontig_12.5	936800	939200	PR region
Supercontig_12.5	939400	939600	PR region
Supercontig_12.5	940000	944200	PR region
Supercontig_12.5	944400	953200	PR region
Supercontig_12.5	953400	954400	PR region
Supercontig_12.5	954800	967200	PR region
Supercontig_12.5	967400	969400	PR region
Supercontig_12.5	969600	970000	PR region
Supercontig_12.5	970200	970800	PR region
Supercontig_12.5	971000	971600	PR region
Supercontig_12.5	971800	972400	PR region
Supercontig_12.5	972600	973400	PR region
Supercontig_12.5	973600	975000	PR region
Supercontig_12.5	975200	979800	PR region
Supercontig_12.5	980800	981000	PR region
Supercontig_12.5	981200	982000	PR region
Supercontig_12.5	982200	982400	PR region
Supercontig_12.5	982600	982800	PR region
Supercontig_12.5	983000	983600	PR region
Supercontig_12.5	983800	985800	PR region
Supercontig_12.5	986000	986600	PR region
Supercontig_12.5	986800	989000	PR region
Supercontig_12.5	989200	992200	PR region
Supercontig_12.5	992800	993600	PR region
Supercontig_12.5	993800	994000	PR region
Supercontig_12.5	994200	994400	PR region
Supercontig_12.5	995000	995200	PR region
Supercontig_12.5	995400	995800	PR region
Supercontig_12.5	996000	997000	PR region
Supercontig_12.5	997200	997600	PR region
Supercontig_12.5	997800	999200	PR region
Supercontig_12.5	999400	1000200	PR region
Supercontig_12.5	1000400	1002400	PR region
Supercontig_12.5	1002800	1003800	PR region
Supercontig_12.5	1004000	1005200	PR region
Supercontig_12.5	1005800	1006000	PR region
Supercontig_12.5	1006200	1007000	PR region
Supercontig_12.5	1007400	1009400	PR region
Supercontig_12.5	1009600	1009800	PR region
Supercontig_12.5	1010000	1010200	PR region
Supercontig_12.5	1010400	1010800	PR region
Supercontig_12.5	1011000	1011600	PR region
Supercontig_12.5	1012000	1013000	PR region
Supercontig_12.5	1013200	1013400	PR region
Supercontig_12.5	1013800	1014000	PR region
Supercontig_12.5	1015000	1015400	PR region
Supercontig_12.5	1018000	1020000	PR region
Supercontig_12.5	1020200	1023000	PR region
Supercontig_12.5	1023200	1024000	PR region
Supercontig_12.5	1024200	1025200	PR region
Supercontig_12.5	1025600	1087400	PR region
Supercontig_12.5	1087600	1119000	PR region
Supercontig_12.5	1119200	1119400	PR region
Supercontig_12.5	1119600	1120000	PR region
Supercontig_12.5	1120200	1120800	PR region
Supercontig_12.5	1121000	1122600	PR region
Supercontig_12.5	1122800	1123600	PR region
Supercontig_12.5	1123800	1158400	PR region
Supercontig_12.5	1158600	1166200	PR region
Supercontig_12.5	1166400	1168400	PR region
Supercontig_12.5	1168600	1170400	PR region
Supercontig_12.5	1170600	1171600	PR region
Supercontig_12.5	1171800	1172000	PR region
Supercontig_12.5	1172600	1173400	PR region
Supercontig_12.5	1173800	1174000	PR region
Supercontig_12.5	1174200	1174400	PR region
Supercontig_12.5	1174600	1175200	PR region
Supercontig_12.5	1175400	1177000	PR region
Supercontig_12.5	1177400	1177800	PR region
Supercontig_12.5	1178200	1178600	PR region
Supercontig_12.5	1179200	1179600	PR region
Supercontig_12.5	1180000	1180200	PR region
Supercontig_12.5	1181200	1181600	PR region
Supercontig_12.5	1182400	1182800	PR region
Supercontig_12.5	1183000	1183600	PR region
Supercontig_12.5	1183800	1184200	PR region
Supercontig_12.5	1184400	1185400	PR region
Supercontig_12.5	1185800	1186800	PR region
Supercontig_12.5	1187000	1187200	PR region
Supercontig_12.5	1187400	1188600	PR region
Supercontig_12.5	1188800	1189200	PR region
Supercontig_12.5	1190000	1190200	PR region
Supercontig_12.5	1190400	1191200	PR region
Supercontig_12.5	1191800	1192000	PR region
Supercontig_12.5	1192200	1192600	PR region
Supercontig_12.5	1193200	1193800	PR region
Supercontig_12.5	1194200	1194400	PR region
Supercontig_12.5	1194800	1195000	PR region
Supercontig_12.5	1195400	1195600	PR region
Supercontig_12.5	1196400	1197000	PR region
Supercontig_12.5	1197200	1197400	PR region
Supercontig_12.5	1197600	1198200	PR region
Supercontig_12.5	1198800	1199200	PR region
Supercontig_12.5	1199600	1200400	PR region
Supercontig_12.5	1201400	1201800	PR region
Supercontig_12.5	1202000	1202400	PR region
Supercontig_12.5	1202800	1203000	PR region
Supercontig_12.5	1203200	1203600	PR region
Supercontig_12.5	1203800	1204200	PR region
Supercontig_12.5	1205200	1205600	PR region
Supercontig_12.5	1206000	1206200	PR region
Supercontig_12.5	1206400	1206800	PR region
Supercontig_12.5	1207000	1208200	PR region
Supercontig_12.6	2815800	2816000	PR region
Supercontig_12.6	2828200	2828400	PR region
Supercontig_12.6	2829600	2829800	PR region
Supercontig_12.6	2833000	2833200	PR region
Supercontig_12.6	2845800	2846000	PR region
Supercontig_12.6	2853400	2853600	PR region
Supercontig_12.6	2860200	2860400	PR region
Supercontig_12.6	2862600	2862800	PR region
Supercontig_12.6	2867800	2868200	PR region
Supercontig_12.6	2870400	2870600	PR region
Supercontig_12.6	2871000	2871200	PR region
Supercontig_12.6	2872400	2872600	PR region
Supercontig_12.6	2873400	2873600	PR region
Supercontig_12.6	2873800	2874200	PR region
Supercontig_12.6	2874400	2874600	PR region
Supercontig_12.6	2874800	2875000	PR region
Supercontig_12.6	2876200	2876400	PR region
Supercontig_12.6	2877800	2878400	PR region
Supercontig_12.6	2878800	2879200	PR region
Supercontig_12.6	2879800	2880200	PR region
Supercontig_12.6	2880600	2880800	PR region
Supercontig_12.6	2881600	2882800	PR region
Supercontig_12.6	2883000	2883200	PR region
Supercontig_12.6	2883800	2884000	PR region
Supercontig_12.6	2884400	2884600	PR region
Supercontig_12.6	2885800	2886200	PR region
Supercontig_12.6	2886400	2887400	PR region
Supercontig_12.6	2887800	2888600	PR region
Supercontig_12.6	2888800	2889400	PR region
Supercontig_12.6	2889600	2890200	PR region
Supercontig_12.6	2890400	2890600	PR region
Supercontig_12.6	2890800	2891200	PR region
Supercontig_12.6	2891400	2892000	PR region
Supercontig_12.6	2892800	2894000	PR region
Supercontig_12.6	2894200	2894800	PR region
Supercontig_12.6	2895600	2897000	PR region
Supercontig_12.6	2897400	2900600	PR region
Supercontig_12.6	2900800	2901400	PR region
Supercontig_12.6	2901600	2906400	PR region
Supercontig_12.6	2906600	2917200	PR region
Supercontig_12.6	2917400	2921000	PR region
Supercontig_12.6	2921200	2922000	PR region
Supercontig_12.6	2922200	2934800	PR region
Supercontig_12.6	2935000	2935600	PR region
Supercontig_12.6	2935800	2936400	PR region
Supercontig_12.6	2936800	2937200	PR region
Supercontig_12.6	2937800	2938000	PR region
Supercontig_12.6	2938800	2939000	PR region
Supercontig_12.6	2939200	2939800	PR region
Supercontig_12.6	2940000	2940200	PR region
Supercontig_12.6	2940400	2940600	PR region
Supercontig_12.6	2941000	2941200	PR region
Supercontig_12.6	2941400	2941600	PR region
Supercontig_12.6	2942200	2942400	PR region
Supercontig_12.6	2942600	2942800	PR region
Supercontig_12.6	2943000	2943600	PR region
Supercontig_12.6	2945200	2945400	PR region
Supercontig_12.6	2947000	2947600	PR region
Supercontig_12.6	2949000	2949200	PR region
Supercontig_12.6	2950200	2950600	PR region
Supercontig_12.6	2951000	2951200	PR region
Supercontig_12.6	2951400	2951600	PR region
Supercontig_12.6	2951800	2952800	PR region
Supercontig_12.6	2953000	2953200	PR region
Supercontig_12.6	2953400	2953800	PR region
Supercontig_12.6	2954400	2954600	PR region
Supercontig_12.6	2955000	2955600	PR region
Supercontig_12.6	2955800	2961200	PR region
Supercontig_12.6	2961400	2962000	PR region
Supercontig_12.6	2962600	2963800	PR region
Supercontig_12.6	2964200	2965800	PR region
Supercontig_12.6	2966000	2968000	PR region
Supercontig_12.6	2968200	2972800	PR region
Supercontig_12.6	2973000	2993600	PR region
Supercontig_12.6	2993800	2998200	PR region
Supercontig_12.6	2998400	2998800	PR region
Supercontig_12.6	2999000	3000400	PR region
Supercontig_12.6	3000600	3001200	PR region
Supercontig_12.6	3001400	3002200	PR region
Supercontig_12.6	3002600	3003800	PR region
Supercontig_12.6	3004000	3007600	PR region
Supercontig_12.6	3007800	3012200	PR region
Supercontig_12.6	3012400	3020800	PR region
Supercontig_12.6	3021000	3036800	PR region
Supercontig_12.6	3037400	3039200	PR region
Supercontig_12.6	3039400	3040600	PR region
Supercontig_12.6	3040800	3041400	PR region
Supercontig_12.6	3041600	3045200	PR region
Supercontig_12.6	3045400	3046400	PR region
Supercontig_12.6	3046600	3047200	PR region
Supercontig_12.6	3048400	3048600	PR region
Supercontig_12.6	3048800	3049400	PR region
Supercontig_12.6	3049800	3050000	PR region
Supercontig_12.6	3051200	3051800	PR region
Supercontig_12.6	3052400	3052800	PR region
Supercontig_12.6	3053000	3053400	PR region
Supercontig_12.6	3053800	3054000	PR region
Supercontig_12.6	3054200	3054400	PR region
Supercontig_12.6	3054600	3055000	PR region
Supercontig_12.6	3055800	3056000	PR region
Supercontig_12.6	3057200	3057400	PR region
Supercontig_12.6	3057800	3058000	PR region
Supercontig_12.6	3058800	3059000	PR region
Supercontig_12.7	2075800	2076000	PR region
Supercontig_12.7	2105200	2112600	PR region
Supercontig_12.7	2112800	2123400	PR region
Supercontig_12.7	2124800	2134800	PR region
Supercontig_12.7	2157200	2157400	PR region
Supercontig_12.7	2158400	2158600	PR region
Supercontig_12.7	2161000	2161600	PR region
Supercontig_12.7	2164200	2164600	PR region
Supercontig_12.7	2164800	2165000	PR region
Supercontig_12.7	2166400	2166800	PR region
Supercontig_12.7	2167200	2168000	PR region
Supercontig_12.7	2169400	2170000	PR region
Supercontig_12.7	2172600	2173000	PR region
Supercontig_12.7	2173400	2173800	PR region
Supercontig_12.7	2174800	2175000	PR region
Supercontig_12.7	2176600	2177200	PR region
Supercontig_12.7	2178600	2178800	PR region
Supercontig_12.7	2179200	2179400	PR region
Supercontig_12.7	2181000	2182400	PR region
Supercontig_12.7	2182800	2183000	PR region
Supercontig_12.7	2183400	2184200	PR region
Supercontig_12.7	2184400	2184800	PR region
Supercontig_12.7	2185000	2186000	PR region
Supercontig_12.7	2186200	2186400	PR region
Supercontig_12.7	2186800	2187600	PR region
Supercontig_12.7	2187800	2190000	PR region
Supercontig_12.7	2190600	2191000	PR region
Supercontig_12.7	2191200	2191800	PR region
Supercontig_12.7	2192000	2192400	PR region
Supercontig_12.7	2192600	2192800	PR region
Supercontig_12.7	2193000	2193600	PR region
Supercontig_12.7	2193800	2195400	PR region
Supercontig_12.7	2195600	2197400	PR region
Supercontig_12.7	2197800	2198200	PR region
Supercontig_12.7	2199400	2199800	PR region
Supercontig_12.7	2200400	2200800	PR region
Supercontig_12.7	2201200	2201600	PR region
Supercontig_12.7	2202400	2203000	PR region
Supercontig_12.7	2203200	2203400	PR region
Supercontig_12.7	2203600	2204000	PR region
Supercontig_12.7	2204600	2204800	PR region
Supercontig_12.7	2205000	2205400	PR region
Supercontig_12.7	2205600	2205800	PR region
Supercontig_12.7	2206200	2206400	PR region
Supercontig_12.7	2208600	2208800	PR region
Supercontig_12.7	2209000	2209200	PR region
Supercontig_12.7	2210000	2210200	PR region
Supercontig_12.7	2210800	2211200	PR region
Supercontig_12.7	2212600	2212800	PR region
Supercontig_12.7	2216800	2217000	PR region
Supercontig_12.7	2217400	2217600	PR region
Supercontig_12.7	2218400	2219000	PR region
Supercontig_12.7	2219200	2219400	PR region
Supercontig_12.7	2219600	2219800	PR region
Supercontig_12.7	2220000	2220200	PR region
Supercontig_12.7	2221000	2221200	PR region
Supercontig_12.7	2223000	2223200	PR region
Supercontig_12.7	2223600	2223800	PR region
Supercontig_12.7	2224000	2224200	PR region
Supercontig_12.7	2224600	2224800	PR region
Supercontig_12.7	2225000	2225200	PR region
Supercontig_12.7	2225400	2225600	PR region
Supercontig_12.7	2225800	2226000	PR region
Supercontig_12.7	2226200	2226800	PR region
Supercontig_12.7	2227000	2228200	PR region
Supercontig_12.7	2228400	2229000	PR region
Supercontig_12.7	2229200	2230000	PR region
Supercontig_12.7	2230400	2230600	PR region
Supercontig_12.7	2230800	2231400	PR region
Supercontig_12.7	2231800	2234800	PR region
Supercontig_12.7	2235000	2242200	PR region
Supercontig_12.7	2242400	2243000	PR region
Supercontig_12.7	2243200	2244400	PR region
Supercontig_12.7	2244600	2258400	PR region
Supercontig_12.7	2258600	2259000	PR region
Supercontig_12.7	2259200	2266600	PR region
Supercontig_12.7	2266800	2269800	PR region
Supercontig_12.7	2270000	2270200	PR region
Supercontig_12.7	2270400	2311200	PR region
Supercontig_12.7	2311400	2312400	PR region
Supercontig_12.7	2312600	2313000	PR region
Supercontig_12.7	2313200	2313600	PR region
Supercontig_12.7	2313800	2315400	PR region
Supercontig_12.7	2315600	2322200	PR region
Supercontig_12.7	2322400	2323200	PR region
Supercontig_12.7	2323400	2331400	PR region
Supercontig_12.7	2331600	2342800	PR region
Supercontig_12.7	2343000	2346200	PR region
Supercontig_12.7	2346400	2347200	PR region
Supercontig_12.7	2347400	2348600	PR region
Supercontig_12.7	2348800	2353200	PR region
Supercontig_12.7	2353400	2354200	PR region
Supercontig_12.7	2354600	2355800	PR region
Supercontig_12.7	2356000	2356800	PR region
Supercontig_12.7	2357000	2357200	PR region
Supercontig_12.7	2357400	2357600	PR region
Supercontig_12.7	2357800	2358200	PR region
Supercontig_12.7	2358400	2359800	PR region
Supercontig_12.7	2360000	2360800	PR region
Supercontig_12.7	2361000	2362600	PR region
Supercontig_12.7	2362800	2363600	PR region
Supercontig_12.7	2363800	2365400	PR region
Supercontig_12.7	2365800	2366600	PR region
Supercontig_12.7	2366800	2369000	PR region
Supercontig_12.7	2369200	2369400	PR region
Supercontig_12.7	2369600	2370600	PR region
Supercontig_12.7	2370800	2372200	PR region
Supercontig_12.7	2372400	2372800	PR region
Supercontig_12.7	2373200	2373400	PR region
Supercontig_12.7	2374200	2374400	PR region
Supercontig_12.7	2376000	2376200	PR region
Supercontig_12.7	2376800	2377000	PR region
Supercontig_12.7	2377800	2378000	PR region
Supercontig_12.7	2378800	2379000	PR region
Supercontig_12.7	2379400	2379600	PR region
Supercontig_12.7	2379800	2380000	PR region
Supercontig_12.7	2380400	2380600	PR region
Supercontig_12.7	2384400	2384600	PR region
Supercontig_12.7	2384800	2385200	PR region
Supercontig_12.7	2385600	2385800	PR region
Supercontig_12.7	2386000	2386200	PR region
Supercontig_12.7	2386400	2387000	PR region
Supercontig_12.7	2387200	2389200	PR region
Supercontig_12.7	2389400	2391200	PR region
Supercontig_12.7	2391400	2393400	PR region
Supercontig_12.7	2393600	2394000	PR region
Supercontig_12.7	2394200	2397600	PR region
Supercontig_12.7	2397800	2399200	PR region
Supercontig_12.7	2399400	2405200	PR region
Supercontig_12.7	2405400	2405600	PR region
Supercontig_12.7	2405800	2406200	PR region
Supercontig_12.7	2406600	2406800	PR region
Supercontig_12.7	2407000	2407600	PR region
Supercontig_12.7	2407800	2408000	PR region
Supercontig_12.7	2408200	2411400	PR region
Supercontig_12.7	2411600	2418000	PR region
Supercontig_12.7	2418200	2419200	PR region
Supercontig_12.7	2419400	2419600	PR region
Supercontig_12.7	2420000	2420400	PR region
Supercontig_12.7	2420800	2421400	PR region
Supercontig_12.7	2422000	2422400	PR region
Supercontig_12.7	2422600	2422800	PR region
Supercontig_12.7	2423000	2423800	PR region
Supercontig_12.7	2425800	2426000	PR region
Supercontig_12.7	2426800	2427000	PR region
Supercontig_12.7	2427200	2427600	PR region
Supercontig_12.7	2427800	2428400	PR region
Supercontig_12.7	2428800	2429200	PR region
Supercontig_12.7	2429400	2429600	PR region
Supercontig_12.7	2430200	2430400	PR region
Supercontig_12.7	2431200	2431400	PR region
Supercontig_12.7	2432200	2432400	PR region
Supercontig_12.7	2433000	2433200	PR region
Supercontig_12.7	2433400	2433600	PR region
Supercontig_12.7	2435400	2435600	PR region
Supercontig_12.7	2436200	2436400	PR region
Supercontig_12.7	2436600	2437600	PR region
Supercontig_12.7	2437800	2438000	PR region
Supercontig_12.7	2438200	2438600	PR region
Supercontig_12.7	2440200	2440600	PR region
Supercontig_12.7	2441000	2441400	PR region
Supercontig_12.7	2441600	2442000	PR region
Supercontig_12.7	2442800	2443400	PR region
Supercontig_12.7	2444200	2444600	PR region
Supercontig_12.7	2444800	2445000	PR region
Supercontig_12.7	2445200	2445400	PR region
Supercontig_12.7	2445600	2445800	PR region
Supercontig_12.7	2446400	2446600	PR region
Supercontig_12.7	2447200	2449400	PR region
Supercontig_12.7	2451200	2451400	PR region
Supercontig_12.7	2453200	2453400	PR region
Supercontig_12.7	2454200	2454400	PR region
Supercontig_12.7	2454600	2454800	PR region
Supercontig_12.7	2459200	2459800	PR region
Supercontig_12.7	2483000	2495200	PR region
